# Supplementary material for: Analysis on the desert adaptability of indigenous sheep in the southern edge of Taklimakan Desert
Source: Sci Rep. 2022 Jul 18;12:12264. doi: 10.1038/s41598-022-15986-x (PMC9293982; doi:10.1038/s41598-022-15986-x)
Supplement: Supplementary file 1 — Supplementary Tables. [file 41598_2022_15986_MOESM1_ESM.xlsx]

## Sheet: S1
S1: primer design
ID	Primer name	Sequence(5'to 3')
18S	18S-F	CAACACGGGAAACCTCAC
	18S-R	ACAAATCGCTCCACCAAC
IGFBP7	IGFBP7_1F	CCAGGTTGTCTCGGTCA
	IGFBP7_1R	GGTGCCCAGGTGTATTTG
ACVR2A	ACVR2A_1F	ACCCGCCATATCTCACAG
	ACVR2A_1R	GACTTGCCAGCCTCAAAC
RPL3	RPL3_1F	GGAAGTTGTGGAGGCTGTG
	RPL3_1R	CTCGTCGCTGATGTGCTC
USP25	USP25_1F	ATCGCTGGAGGACAGAAAT
	USP25_1R	AAAATGTATGCCCAGTAGTGC
BMPER	BMPER_1F	ACAAAGGAAGGTGCATCAA
	BMPER_1R	GGAACGGAACAAAGGTCA
MAT2B	MAT2B_1F	AGGTCTGGGTGATTTGGTT
	MAT2B_1R	TTCAGTGGGTCCAGCATAG
MRPL22	MRPL22_1F	ACTGGCACCTTGATGCTTA
	MRPL22_1R	CCAACTAACCTGGGAGGAC
VEPH1	VEPH1_2F	GACACCTTCTCCTCCATCC
	VEPH1_2R	TGCTGGGTTTTCTCCTGT
OPN5	OPN5_2F	TTTGAACCACACGGCCCCA
	OPN5_2R	ATCCCCAGATCACAGACTGCTA
DNM2	DNM2_2F	CGCTGGTCAACAAGCTGC
	DNM2_2R	AGATGAGCTGCAGGATGAGA
FGF3	FGF3_2F	CTGAGAGGGTGATGCTACACG
	FGF3_2R	GCCGTCCCCTCTTGTTCAT
ARNTL	ARNTL_2F	ATGGCCGACCAGAGAATGGAC
	ARNTL_2R	AATCTGACTGTGAGCTTCCCTT
HTR1A	HTR1A_2F	GCAGAACGTGGCGAACTATC
	HTR1A_2R	CACAGGTGCAGAATGGACGA
F13A1	F13A1_2F	AGTCCTCCGAGACCGCTTT
	F13A1_2R	TCAGCTGGTTGTTGCTGTATT
NRG4	NRG4_2F	AAGAGCCCTGTGGTCCTAGT
	NRG4_2R	GCTGTGAACAGGTCACTTT
B4GALT2	B4GALT2_2F	TGAGTTCACCTCACCCATGC
	B4GALT2_2R	AGATGCCATAGCGTAGTCGC

## Sheet: S2
S2: Gene intersection and union relation-1%
1：IHS(a);2:IHS(b);3:FST(a);4:FST(b);5:RSB(a);6:RSB(b);7:XPEHH(a);8:XPEHH(b)
1	2	3	4	5	6	7	8	..set..	..values..	..count..
FALSE	FALSE	FALSE	TRUE	FALSE	FALSE	FALSE	FALSE	(4)∖(1∪2∪3∪5∪6∪7∪8)	ENSOARG00000002760, ABHD2, ADAMTS15, ADORA2A, AFG3L2, AGPAT5, ALDH18A1, ALDH1A3, ALPK3, ANKRD42, ANO5, AP5B1, AQP4A, ARID4B, ARL6IP5, ARNT2, ASCC1, ATP2B2, B3GALNT2, BNC1, C12orf49, C16orf71, C16orf72, C16orf91, C16orf96, CACNA1D, CCAR1, CCDC13, CCDC178, CCR1, CDCP1, CDKAL1, CHDH, CHL1, CIDEC, CIT, CLASP2, CLCN7, CLEC14A, CLEC3B, CLMN, CNBP, CNOT10, CNTN3, CNTN6, COQ7, CPE, CRIP3, CSGALNACT1, CTI…	229
FALSE	FALSE	TRUE	FALSE	FALSE	FALSE	FALSE	FALSE	(3)∖(1∪2∪4∪5∪6∪7∪8)	A1CF, ABCB10, ABCC6, ABLIM1, ACADSB, ACTB, ACTN2, ACTR1A, ADAM12, ADD3, AFAP1L2, AQP11, ARHGAP28, AS3MT, ATE1, ATRNL1, BAG3, BAG4, BARX2, BLNK, BNIP3, BTBD16, BTRC, C10orf118, C10orf120, C10orf35, C10orf76, C10orf90, C10orf95, C18orf63, C8orf4, CACUL1, CAGE1, CALHM3, CASP7, CCDC147, CCDC172, CCDC67, CCL24, CCSAP, CD6, CDCA5, CDH7, CDON, CHKA, CHRNA6, CHRNB3, CHST15, CHUK, CLRN3, CPN1, CPXM2, CRTA…	200
FALSE	TRUE	FALSE	FALSE	FALSE	FALSE	FALSE	FALSE	(2)∖(1∪3∪4∪5∪6∪7∪8)	AAK1, ACTL7B, AGBL4, ANK3, ANKS6, ARV1, ATP13A4, ATP6V1H, ATXN7L3B, BANP, BBX, BCL2A1, BMPR1B, C1orf105, C1orf56, C4orf32, CADM1, CALN1, CBLB, CD300LG, CEP78, CILP, CITED2, COL15A1, CPT1A, CREM, DACH1, DAPK1, DNAH5, DNAH7, DNAJC12, DRD2, ECE2, EEPD1, EFCAB1, EFR3A, EGF, EIF4E, ELAVL4, ENC1, EPHA3, ERBB4, ETV4, FABP5, FAM13A, FAM161A, FAM193B, FAM214A, FAM91A1, FASLG, FBXO10, FGFR1, FOXB2, FOXE1, …	157
TRUE	FALSE	FALSE	FALSE	FALSE	FALSE	FALSE	FALSE	(1)∖(2∪3∪4∪5∪6∪7∪8)	LDOC1, ABCC5, ACYP2, ADAMTS20, AMIGO2, ANO3, ANO6, ARHGEF11, ARNTL, ARRDC3, ATN1, ATP8A2, ATRN, AZI1, BAP1, BPI, C-JUN, C14orf37, C1S, C20orf26, CASC10, CCDC102B, CCDC54, CCDC85A, CDCA7L, CFDP1, CHGB, CHODL, CLECL1, CLSTN2, CNTN1, COBL, COL23A1, COL3A1, COPZ1, CORIN, CTNNA2, DBX2, DCT, DDX25, DIP2B, DKK2, DPH6, DPP10, DPPA2, DPY19L2, DPY19L4, EDIL3, EXOC6B, FOXJ2, FOXO1, FRMD5, FRY, FUT9, GALNT6,…	149
FALSE	FALSE	FALSE	FALSE	FALSE	FALSE	FALSE	TRUE	(8)∖(1∪2∪3∪4∪5∪6∪7)	ACTR3, B4GALT4, C1orf173, CDC42BPB, CGNL1, COL4A3BP, CREB3L2, CXCL13, DDI1, EDEM3, EDN3, EEF1A2, EFNA2, ETNPPL, EXT1, FBN2, FBXL17, FBXO32, FTO, GATA3, GDF6, GINS1, GLDN, GSX2, HNMT, HTR3D, IGSF11, IL8, INPP4B, IVL, KIF1B, LAMC3, LIPC, MAF, MAFB, MAPRE1, MAT2B, MDN1, METTL25, MRPS30, MYH3, NFE2L3, NNT, NTAN1, PID1, PLA2G4A, PM20D1, PTGS2, PXT1, RAP2A, RAPGEF2, RASGRF2, RFX3, RRM2, SLC41A1, SMARCE…	71
FALSE	FALSE	FALSE	FALSE	FALSE	TRUE	FALSE	FALSE	(6)∖(1∪2∪3∪4∪5∪7∪8)	AGR3, AHR, ARFIP1, BMP2, BTG3, C12orf29, C3orf67, CEP290, CRYZ, CYP4F22, DAO, DIS3L2, DUSP10, EPHA5, ETV5, F11, FASTKD2, FSTL4, HIVEP2, HNF4G, HSD17B2, HSPB11, INTS9, KAZN, KIF2A, LDHB, LRP8, MAP3K8, MBD3, MCAM, MUM1, NCF2, NOTCH3, NR3C1, NUP160, PHB, PITX1, PKD2, PKLR, RXFP1, RXFP3, SCAPER, SCYL3, SLC1A6, SPATA18, TCL1A, TEKT3, THADA, THBS3, TLR5, TMTC3, TSPAN12, XPO1, XPOT, YIPF1, ZFAT, ZNF536	57
FALSE	FALSE	FALSE	FALSE	FALSE	TRUE	FALSE	TRUE	(6∩8)∖(1∪2∪3∪4∪5∪7)	AARD, ACVR2A, ANKRD31, AP4E1, ARHGAP26, ARHGAP29, ARL4A, ATP6AP1L, BACH2, C2orf43, CNOT4, CPO, CRISPLD1, DMRTB1, DMXL2, DNAJC5, EPB41L3, FGF-10, GLIS1, GLIS3, HAPLN1, HMGCR, IQSEC3, KCNQ2, KIFAP3, KITLG, KLF12, KLF7, KLHL38, MATN1, MYT1, NDC1, NRIP1, NUP205, OPRL1, PDGFD, PELO, PEX5L, PHACTR3, PHF21A, PPA2, PRPF6, PVRL1, RAD21, RIMKLB, SATB1, SLC10A2, TET2, TIGD4, TMEM167A, TSPAN3, URI1, VWC2L, X…	56
FALSE	FALSE	FALSE	FALSE	TRUE	FALSE	TRUE	FALSE	(5∩7)∖(1∪2∪3∪4∪6∪8)	ABLIM3, ADIPOQ, AKAP7, ALX1, ATP6V1C1, BCL11A, BCL6, C12orf44, C20orf85, CALCOCO2, CARM1, CDH4, CLTA, COMMD2, CRADD, CTNNBL1, DCN, EVX1, FOXA2, FOXN3, GABRB1, GGT7, GPR158, IYD, KCNT2, KIF18A, KRT7, KRT80, MDH1, METAP2, MRAP, NCKAP5, NPR2, P4HA3, PAG1, PARM1, PSMD7, RECK, RTP4, RUSC2, SIT1, SKAP2, SLC4A3, SLITRK1, SLITRK6, SP1, ST6GAL1, TEC, TLN1, TMEFF2, TMEM8B, TNFRSF11B, TSHR, TTC8, UGP2, USP46	56
FALSE	FALSE	TRUE	TRUE	FALSE	FALSE	FALSE	FALSE	(3∩4)∖(1∪2∪5∪6∪7∪8)	ABCC1, ABCC2, ADRA2A, AGA, ATAD1, C10orf137, CARP, CBLN2, CCSER2, CNNM2, DCC, DLG2, DLGAP1, DOCK1, DSEL, DSG4, EBF3, EHD1, ERICH1, GALNT1, HRH4, IL11, IRF2BP2, KCNMA1, KIF20B, LIPJ, LIPN, MKI67, MXI1, NHLRC2, NKX2-3, NRG3, NSMCE4A, OTOA, PCDH15, RPP30, SEC23IP, SH2D4B, SMC3, SMNDC1, SORBS1, SORCS1, SORCS3, TACC2, TCF7L2, TCTN3, TMEM126B, TTC40, UQCRH, VSTM4, WDFY4, WDR11, WDR96, ZNF521	54
FALSE	FALSE	FALSE	FALSE	FALSE	FALSE	TRUE	FALSE	(7)∖(1∪2∪3∪4∪5∪6∪8)	ABCC11, ABCC12, ABCD4, AFAP1L1, AGR2, ARHGEF26, ARID1B, ATP5G2, BAALC, CDH11, CEP170, CHD6, CNGA1, DAPP1, DCSTAMP, DENND1A, DENND4A, DNM2, EMCN, FNDC3B, FOXO3, HACE1, HOMER1, HOXA1, IRX3, ITCH, KANK2, KCNH5, LARGE, LUM, LY96, MEI4, METTL17, NDRG2, NFXL1, PDE8A, PGAP1, PLXNC1, PPFIA2, RNF180, ROR2, SCFD2, SLC24A1, SPATA6, SPATA7, SPTBN4, SREK1, TMEM178A, TMEM242, UCP3, WDPCP, ZBBX, ZBED5	53
FALSE	FALSE	FALSE	FALSE	TRUE	FALSE	FALSE	FALSE	(5)∖(1∪2∪3∪4∪6∪7∪8)	ENSOARG00000013092, ACVR1B, ADK, AHCYL2, AKAP13, ANKRD33, ANO2, ANTXR2, B4GALNT2, BDNF, C11orf74, CCDC50, CHST9, CLDN23, DCBLD2, DOCK6, E2F7, ELOVL7, GLRA3, GRASP, IL36A, ITGAX, KIAA1958, LSM14B, METTL15, MPDZ, NTF3, NUBPL, NUCB1, PCNX, PIGU, POU3F1, PUM1, RGS16, RNF152, RRM2B, SEMA3D, SMARCA4, SNF8, SPRY-2, TGM3, UCP2	42
TRUE	TRUE	FALSE	FALSE	FALSE	FALSE	FALSE	FALSE	(1∩2)∖(3∪4∪5∪6∪7∪8)	ATP10B, C1D, CABS1, COMMD1, DLGAP4, DMRT2, ITGAV, LALBA, NAF1, NAV3, NBEA, NR1F2, STPG2, TLK2, ZHX2	15
TRUE	FALSE	FALSE	FALSE	TRUE	FALSE	FALSE	FALSE	(1∩5)∖(2∪3∪4∪6∪7∪8)	EHHADH, FGF12, GNE, HRH3, KRT2.11, OSBPL2, PCP2, VPS8	8
FALSE	TRUE	FALSE	TRUE	FALSE	FALSE	FALSE	FALSE	(2∩4)∖(1∪3∪5∪6∪7∪8)	FOXP1, GALR1, KBTBD8, LUZP2, MCTP2, SV2B, ZCWPW2	7
FALSE	TRUE	FALSE	FALSE	TRUE	FALSE	TRUE	FALSE	(2∩5∩7)∖(1∪3∪4∪6∪8)	CCSER1, CDH18, MMRN1, NPAP1, SNCA, VRK2	6
FALSE	FALSE	FALSE	FALSE	TRUE	TRUE	TRUE	TRUE	(5∩6∩7∩8)∖(1∪2∪3∪4)	MELK, PAX5, SALL1, SNRPD2, UNC13B	5
TRUE	FALSE	FALSE	FALSE	FALSE	TRUE	FALSE	TRUE	(1∩6∩8)∖(2∪3∪4∪5∪7)	BARD1, FAM129A, GABRG2, GRIK2, KCNMB2	5
TRUE	FALSE	FALSE	FALSE	FALSE	FALSE	FALSE	TRUE	(1∩8)∖(2∪3∪4∪5∪6∪7)	ACTL6A, CNTNAP5, NEDD1, SPOPL, TRPS1	5
TRUE	FALSE	FALSE	FALSE	TRUE	TRUE	TRUE	FALSE	(1∩5∩6∩7)∖(2∪3∪4∪8)	LPP, MAP3K13, MIS18A, TBL1XR1, USP25	5
FALSE	FALSE	FALSE	FALSE	TRUE	TRUE	TRUE	FALSE	(5∩6∩7)∖(1∪2∪3∪4∪8)	C9orf131, DNAJB5, EPYC, ITPR1, SPATA31D1	5
TRUE	FALSE	FALSE	FALSE	TRUE	FALSE	TRUE	FALSE	(1∩5∩7)∖(2∪3∪4∪6∪8)	AMHR2, CALCOCO1, LTBP4, SCN8A, SULF2	5
TRUE	FALSE	FALSE	FALSE	FALSE	FALSE	TRUE	FALSE	(1∩7)∖(2∪3∪4∪5∪6∪8)	ATP11B, GBE1, IGFBP7, LIPI, TPK1	5
FALSE	TRUE	FALSE	FALSE	TRUE	TRUE	TRUE	TRUE	(2∩5∩6∩7∩8)∖(1∪3∪4)	GRIA1, GRID2, PCDH7, RPL3	4
TRUE	FALSE	FALSE	FALSE	TRUE	TRUE	TRUE	TRUE	(1∩5∩6∩7∩8)∖(2∪3∪4)	FXR1, SEC11A, SOX2, TACR3	4
FALSE	FALSE	FALSE	FALSE	TRUE	TRUE	FALSE	TRUE	(5∩6∩8)∖(1∪2∪3∪4∪7)	INSR, PNPLA6, RNF38, XAB2	4
FALSE	FALSE	TRUE	FALSE	TRUE	FALSE	TRUE	FALSE	(3∩5∩7)∖(1∪2∪4∪6∪8)	ASXL3, LONRF1, PCNXL2, WDR7	4
TRUE	FALSE	FALSE	FALSE	FALSE	TRUE	FALSE	FALSE	(1∩6)∖(2∪3∪4∪5∪7∪8)	DGKI, LRP1B, SENP2, SOGA1	4
TRUE	FALSE	TRUE	FALSE	FALSE	FALSE	FALSE	FALSE	(1∩3)∖(2∪4∪5∪6∪7∪8)	ACSM5, MTR, PSD3, TEX15	4
FALSE	FALSE	FALSE	FALSE	TRUE	FALSE	TRUE	TRUE	(5∩7∩8)∖(1∪2∪3∪4∪6)	ESR1, PAX1, RPS26	3
FALSE	FALSE	FALSE	FALSE	FALSE	FALSE	TRUE	TRUE	(7∩8)∖(1∪2∪3∪4∪5∪6)	FGF18, RHOH, TMEM2	3
FALSE	FALSE	FALSE	TRUE	FALSE	TRUE	FALSE	TRUE	(4∩6∩8)∖(1∪2∪3∪5∪7)	ANKRD50, NR2F2, TMEM154	3
FALSE	FALSE	TRUE	TRUE	TRUE	FALSE	TRUE	FALSE	(3∩4∩5∩7)∖(1∪2∪6∪8)	KIRREL3, SIPA1L2, SUPT3H	3
FALSE	FALSE	FALSE	FALSE	TRUE	TRUE	FALSE	FALSE	(5∩6)∖(1∪2∪3∪4∪7∪8)	IGFBP-5, MAGEF1, PDXDC1	3
TRUE	FALSE	TRUE	TRUE	FALSE	FALSE	FALSE	FALSE	(1∩3∩4)∖(2∪5∪6∪7∪8)	DSC3, REEP3, SPATA19	3
FALSE	TRUE	FALSE	FALSE	FALSE	TRUE	TRUE	TRUE	(2∩6∩7∩8)∖(1∪3∪4∪5)	CXXC4, FLRT3	2
TRUE	TRUE	FALSE	FALSE	FALSE	TRUE	FALSE	TRUE	(1∩2∩6∩8)∖(3∪4∪5∪7)	FUT8, MEF2C	2
FALSE	FALSE	FALSE	TRUE	FALSE	FALSE	FALSE	TRUE	(4∩8)∖(1∪2∪3∪5∪6∪7)	RPL17, WBSCR16	2
FALSE	TRUE	FALSE	FALSE	FALSE	FALSE	FALSE	TRUE	(2∩8)∖(1∪3∪4∪5∪6∪7)	BTBD3, SLC17A8	2
FALSE	FALSE	FALSE	FALSE	FALSE	TRUE	TRUE	FALSE	(6∩7)∖(1∪2∪3∪4∪5∪8)	PSD4, SRPK2	2
FALSE	FALSE	FALSE	TRUE	FALSE	FALSE	TRUE	FALSE	(4∩7)∖(1∪2∪3∪5∪6∪8)	ARRDC4, MYLK4	2
FALSE	FALSE	TRUE	FALSE	FALSE	FALSE	TRUE	FALSE	(3∩7)∖(1∪2∪4∪5∪6∪8)	TUSC3, ZMAT4	2
TRUE	TRUE	FALSE	FALSE	FALSE	FALSE	TRUE	FALSE	(1∩2∩7)∖(3∪4∪5∪6∪8)	SPATA31E1, UNC13C	2
TRUE	FALSE	FALSE	FALSE	TRUE	TRUE	FALSE	FALSE	(1∩5∩6)∖(2∪3∪4∪7∪8)	ELAC2, LYPLAL1	2
FALSE	FALSE	FALSE	TRUE	FALSE	TRUE	FALSE	FALSE	(4∩6)∖(1∪2∪3∪5∪7∪8)	FGD2, INTU	2
TRUE	TRUE	FALSE	FALSE	TRUE	TRUE	TRUE	TRUE	(1∩2∩5∩6∩7∩8)∖(3∪4)	TLE4	1
FALSE	FALSE	FALSE	FALSE	FALSE	TRUE	TRUE	TRUE	(6∩7∩8)∖(1∪2∪3∪4∪5)	MGLUR3	1
FALSE	FALSE	TRUE	FALSE	TRUE	FALSE	TRUE	TRUE	(3∩5∩7∩8)∖(1∪2∪4∪6)	XYLT1	1
TRUE	FALSE	FALSE	FALSE	FALSE	FALSE	TRUE	TRUE	(1∩7∩8)∖(2∪3∪4∪5∪6)	RDX	1
TRUE	FALSE	FALSE	FALSE	TRUE	TRUE	FALSE	TRUE	(1∩5∩6∩8)∖(2∪3∪4∪7)	TGFB2	1
FALSE	TRUE	FALSE	FALSE	FALSE	TRUE	FALSE	TRUE	(2∩6∩8)∖(1∪3∪4∪5∪7)	C19orf45	1
FALSE	FALSE	FALSE	FALSE	TRUE	FALSE	FALSE	TRUE	(5∩8)∖(1∪2∪3∪4∪6∪7)	CCNE1	1
FALSE	FALSE	TRUE	FALSE	FALSE	FALSE	FALSE	TRUE	(3∩8)∖(1∪2∪4∪5∪6∪7)	ZP4	1
FALSE	TRUE	FALSE	FALSE	TRUE	TRUE	TRUE	FALSE	(2∩5∩6∩7)∖(1∪3∪4∪8)	TLE1	1
FALSE	FALSE	FALSE	TRUE	TRUE	FALSE	TRUE	FALSE	(4∩5∩7)∖(1∪2∪3∪6∪8)	SYNPR	1
FALSE	FALSE	TRUE	TRUE	FALSE	FALSE	TRUE	FALSE	(3∩4∩7)∖(1∪2∪5∪6∪8)	KLKB1	1
TRUE	TRUE	FALSE	FALSE	TRUE	TRUE	FALSE	FALSE	(1∩2∩5∩6)∖(3∪4∪7∪8)	CNTN5	1
FALSE	FALSE	TRUE	TRUE	FALSE	TRUE	FALSE	FALSE	(3∩4∩6)∖(1∪2∪5∪7∪8)	EGR2	1
TRUE	TRUE	FALSE	FALSE	FALSE	TRUE	FALSE	FALSE	(1∩2∩6)∖(3∪4∪5∪7∪8)	SOX21	1
FALSE	TRUE	FALSE	FALSE	FALSE	TRUE	FALSE	FALSE	(2∩6)∖(1∪3∪4∪5∪7∪8)	EIF3H	1
FALSE	FALSE	TRUE	TRUE	TRUE	FALSE	FALSE	FALSE	(3∩4∩5)∖(1∪2∪6∪7∪8)	NOL4	1
FALSE	FALSE	FALSE	TRUE	TRUE	FALSE	FALSE	FALSE	(4∩5)∖(1∪2∪3∪6∪7∪8)	DLC1	1
FALSE	FALSE	TRUE	FALSE	TRUE	FALSE	FALSE	FALSE	(3∩5)∖(1∪2∪4∪6∪7∪8)	KIAA1456	1
FALSE	TRUE	FALSE	FALSE	TRUE	FALSE	FALSE	FALSE	(2∩5)∖(1∪3∪4∪6∪7∪8)	IGFBPL1	1
TRUE	TRUE	FALSE	TRUE	FALSE	FALSE	FALSE	FALSE	(1∩2∩4)∖(3∪5∪6∪7∪8)	KCNU1	1
TRUE	FALSE	FALSE	TRUE	FALSE	FALSE	FALSE	FALSE	(1∩4)∖(2∪3∪5∪6∪7∪8)	PXK	1
FALSE	TRUE	TRUE	FALSE	FALSE	FALSE	FALSE	FALSE	(2∩3)∖(1∪4∪5∪6∪7∪8)	HS3ST4	1

## Sheet: S3
S3: IHS(QR)-5%
CHR	POSITION	IHS	LOGPVALUE
1	5272648	-2.28269	1.64881
1	6816172	2.98321	2.54478
1	6832517	2.46896	1.86804
1	10853425	-2.11648	1.46466
1	11277100	-1.9678	1.309
1	15853511	1.98781	1.32945
1	16100207	2.19309	1.5482
1	16147225	2.47691	1.87771
1	19294016	-1.97062	1.31187
1	19395411	-2.19121	1.54612
1	19600047	-2.07384	1.41915
1	22521412	-4.2415	4.65358
1	23438825	-2.36393	1.74275
1	23540948	-3.40359	3.17713
1	23552875	1.99314	1.33492
1	23878767	1.98779	1.32943
1	23888952	2.20972	1.56663
1	25750178	-3.91726	4.04787
1	25783422	-3.54769	3.41048
1	25850121	2.82366	2.3235
1	28053649	2.62473	2.0619
1	28125498	2.76135	2.23986
1	28342811	2.72123	2.18682
1	28475105	2.9157	2.44991
1	28591520	2.18358	1.5377
1	28785578	1.97033	1.31158
1	29058211	2.16994	1.52271
1	29587606	1.97281	1.3141
1	31561046	-2.10627	1.4537
1	32210437	-2.91478	2.44862
1	32665395	2.38082	1.76261
1	33411858	-4.16774	4.51196
1	34984758	-2.62296	2.05963
1	35305689	-2.01806	1.36066
1	36207781	-2.51278	1.9216
1	39113171	-2.84993	2.35924
1	40294532	-2.06869	1.41369
1	40438064	-2.16268	1.51477
1	44116873	-2.01259	1.35499
1	44438055	-2.1754	1.52871
1	44477844	-2.03554	1.37886
1	44750512	-2.46309	1.86093
1	49600341	-2.98256	2.54387
1	49698300	2.17722	1.5307
1	50316433	2.50236	1.90879
1	50555666	2.33775	1.71219
1	50621736	2.13671	1.48649
1	50820873	2.53452	1.94846
1	50914168	3.11386	2.73364
1	60661313	2.01633	1.35887
1	63252034	2.02513	1.36801
1	63289944	2.04937	1.39334
1	69280847	2.23619	1.5962
1	70480554	2.44914	1.84406
1	74452679	-2.1604	1.51227
1	81119936	-3.39793	3.16814
1	83563690	-2.48978	1.89339
1	85720864	-2.18902	1.5437
1	86265405	-2.33461	1.70855
1	87023604	-2.27563	1.64077
1	87121341	-2.76135	2.23986
1	92108779	-2.32806	1.70095
1	93028256	-2.60198	2.03299
1	93395366	2.47155	1.87118
1	94802323	2.55864	1.97847
1	94806594	1.97016	1.3114
1	101738222	2.10584	1.45323
1	101807443	2.22159	1.57986
1	102128665	2.53476	1.94875
1	102231394	2.46811	1.86701
1	102276657	2.66321	2.11126
1	102295523	2.79768	2.28844
1	102357366	2.73045	2.19895
1	102446435	2.09803	1.44488
1	102503523	2.39514	1.77952
1	102726016	2.05771	1.40211
1	103285629	3.07491	2.67662
1	103396552	2.66588	2.11471
1	103963830	2.54617	1.96292
1	104030345	2.08717	1.43329
1	104053989	2.6953	2.15289
1	105553755	2.78159	2.26685
1	105567842	3.0756	2.67762
1	108321166	-2.38188	1.76386
1	109740346	-2.0554	1.39968
1	111189357	2.25018	1.61194
1	116259190	1.99183	1.33358
1	118639747	-1.97618	1.31754
1	118725422	-1.97618	1.31754
1	121614541	-3.52994	3.38127
1	122010722	2.36961	1.74941
1	122454349	2.18444	1.53866
1	123937537	2.2858	1.65236
1	124644768	2.41376	1.80165
1	125403820	-2.16873	1.52139
1	127335393	-3.30945	3.02929
1	129411310	-2.75072	2.22574
1	129490684	-3.10409	2.71927
1	129692714	-1.98436	1.32592
1	130861785	2.3552	1.73252
1	130991969	3.61859	3.5284
1	131015736	3.88097	3.9828
1	131560617	2.23031	1.58961
1	132078603	-2.45408	1.85003
1	135054341	-2.99862	2.5667
1	136854576	-2.03848	1.38194
1	137388861	-3.04258	2.62974
1	139388889	2.06963	1.41469
1	140050422	3.39655	3.16596
1	140538640	2.86847	2.38461
1	141525796	2.08512	1.43111
1	141612013	-3.0818	2.68665
1	141850888	1.99441	1.33623
1	143496159	2.01509	1.35758
1	144607781	-2.41818	1.80692
1	144626184	-2.15362	1.50487
1	144698991	-2.11875	1.46709
1	148505307	-3.28538	2.99207
1	150241423	-2.09176	1.43818
1	150390458	-2.18237	1.53637
1	151635497	2.43446	1.8264
1	152038766	-2.03717	1.38056
1	155441035	-2.513	1.92187
1	157923281	-2.47823	1.87931
1	157969126	-3.24675	2.93281
1	157985772	-2.45523	1.85141
1	158774791	-2.12314	1.47182
1	162862904	-2.01124	1.3536
1	163506486	-3.57182	3.45038
1	163727597	-2.00704	1.34925
1	165187456	-2.09378	1.44033
1	168364994	-2.2196	1.57764
1	168645133	-2.96712	2.52201
1	170472186	-3.70749	3.67918
1	171976248	-5.0613	6.38049
1	172552214	-5.11877	6.5121
1	173329848	-2.57503	1.99899
1	173910690	-3.38002	3.13978
1	176160871	2.27647	1.64172
1	179752559	-4.84732	5.90261
1	180430396	2.21469	1.57217
1	181040545	2.07803	1.42358
1	181624364	-3.08765	2.69519
1	181838017	-3.76086	3.77126
1	184069501	-4.78302	5.76275
1	184085795	-4.78302	5.76275
1	187250469	-4.12758	4.4358
1	188771668	-3.38874	3.15357
1	188865913	-2.83524	2.33921
1	189618485	-2.45276	1.84844
1	190608513	-2.69692	2.15501
1	190687085	-2.34268	1.71793
1	191087632	-2.05115	1.39521
1	191889273	-2.95114	2.49948
1	193006449	-3.98276	4.16673
1	193471743	-2.98959	2.55385
1	193481657	-2.57018	1.99291
1	193606597	-2.54086	1.95633
1	194264002	2.07451	1.41985
1	196607093	-2.96575	2.52008
1	196704414	-2.84767	2.35614
1	196860833	-2.14225	1.49251
1	197058939	-4.49042	5.14824
1	197141361	-2.95187	2.50052
1	197373540	-6.35757	9.6883
1	197444010	-2.05869	1.40314
1	197515985	-2.39326	1.7773
1	197531900	-2.7099	2.17196
1	197694898	-2.57552	1.99961
1	197775903	2.41003	1.79721
1	198357847	-2.03098	1.37411
1	198385825	1.96665	1.30783
1	198487752	-2.06752	1.41245
1	199043924	2.36044	1.73866
1	199206659	-2.04297	1.38663
1	199247888	-2.36047	1.73869
1	199282542	-2.42907	1.81994
1	199324288	-2.77653	2.26009
1	199459960	-2.36426	1.74314
1	199509249	-2.63806	2.07892
1	199571353	-3.93314	4.07654
1	199596726	-2.24908	1.6107
1	199811768	-4.17645	4.52857
1	199926680	-3.26032	2.95355
1	200091369	-2.99179	2.55697
1	200188101	-3.23307	2.91198
1	200242001	-2.82113	2.32007
1	200620408	-3.70267	3.67092
1	200684705	-2.55683	1.9762
1	200729179	-2.85706	2.36898
1	200802005	-2.48302	1.88515
1	201130035	-2.47734	1.87823
1	201311145	2.82878	2.33044
1	201411714	-3.73541	3.72721
1	201471554	-2.4032	1.78908
1	201521468	-2.98454	2.54668
1	201539484	-3.4265	3.21366
1	201586265	-3.87259	3.96785
1	201978953	-2.03115	1.37428
1	202516622	2.01742	1.36
1	202580942	2.66941	2.11927
1	202619035	-3.66314	3.60355
1	202775248	-3.24054	2.92334
1	202840742	-3.15932	2.80096
1	202951779	-2.21261	1.56985
1	202996405	-3.72668	3.71216
1	203499939	4.08004	4.34652
1	203674456	2.50737	1.91495
1	203716131	-3.07536	2.67727
1	203933544	-2.01439	1.35685
1	204076898	3.03107	2.61316
1	204114628	2.64051	2.08207
1	204245370	-4.79471	5.78806
1	204351915	2.55764	1.97722
1	204481538	-3.27715	2.97939
1	204522680	-4.07872	4.34406
1	204553773	-3.68453	3.63993
1	204688254	-2.32365	1.69585
1	204866048	-2.87101	2.38811
1	205440970	2.03912	1.3826
1	205584219	-4.15906	4.49544
1	205793463	-3.19224	2.85025
1	205800367	-3.05778	2.65173
1	205912197	-3.00677	2.57834
1	206210698	-3.25225	2.94121
1	206542136	-2.96608	2.52054
1	206822794	2.54681	1.96372
1	206873661	-2.20584	1.56233
1	206911610	2.95369	2.50307
1	206918290	2.01801	1.36061
1	207014694	-2.37048	1.75043
1	207151194	-3.72249	3.70494
1	207248370	-2.59061	2.01861
1	207401637	-2.22842	1.5875
1	208262026	2.00892	1.3512
1	208606297	-2.2803	1.64608
1	208743583	2.76542	2.24528
1	208935512	2.84315	2.34998
1	208957539	3.09755	2.70969
1	208966077	2.12398	1.47273
1	210445758	-3.66512	3.60691
1	210782957	-3.68096	3.63384
1	211024940	2.46897	1.86805
1	211031526	2.47124	1.87081
1	211164038	-2.81741	2.31504
1	211608739	-2.25304	1.61517
1	214975344	-2.07455	1.41989
1	216634471	2.03775	1.38117
1	217403460	-2.54531	1.96186
1	220258025	2.14119	1.49136
1	221076999	2.52314	1.93437
1	223369915	-3.06745	2.66577
1	223502562	-2.11171	1.45952
1	223603707	2.96782	2.523
1	225958218	-2.13428	1.48387
1	231765618	-2.55663	1.97595
1	235805829	2.72325	2.18948
1	242427803	-2.08877	1.435
1	246869492	3.05263	2.64427
1	247083618	2.24642	1.6077
1	247344151	2.07768	1.42321
1	247377981	2.12325	1.47195
1	248348219	-1.99856	1.34051
1	251721487	2.05046	1.39449
1	252287752	2.74955	2.22419
1	253565591	2.56309	1.98403
1	257359484	-2.28639	1.65303
1	257492080	-2.10331	1.45052
1	257631364	-2.47155	1.87119
1	258783522	-2.01289	1.3553
1	261647336	2.9374	2.48021
1	261679725	2.43773	1.83034
1	262012197	1.97648	1.31785
1	264710191	-2.43754	1.83011
1	266659383	-1.99311	1.3349
1	268448627	2.06523	1.41004
1	269713563	-2.03308	1.37629
2	3291115	2.63761	2.07835
2	4697573	-2.72924	2.19736
2	5472326	-3.06604	2.66371
2	5711505	-2.4744	1.87464
2	10413803	-2.48457	1.88703
2	12083349	-2.41188	1.79941
2	12611034	2.49858	1.90416
2	14080986	-2.07606	1.42149
2	14359717	-2.01968	1.36235
2	15259730	-2.38649	1.76929
2	18695910	-2.92377	2.46115
2	19930587	1.98865	1.33031
2	20900296	1.99708	1.33898
2	21858053	2.39405	1.77823
2	21979508	2.95171	2.50029
2	22022061	2.54965	1.96725
2	22044476	2.30623	1.67577
2	22128774	2.99573	2.56258
2	25685207	-2.04262	1.38626
2	29002361	-2.3256	1.6981
2	30849683	-2.77651	2.26006
2	32913281	-2.00101	1.34303
2	33023686	2.05216	1.39627
2	35330121	2.25629	1.61885
2	35582012	-2.44665	1.84106
2	37549686	-2.31998	1.69161
2	38134680	2.25147	1.61339
2	41667207	2.11999	1.46843
2	42550059	2.2099	1.56684
2	43109801	2.01456	1.35704
2	46163449	2.23819	1.59846
2	46219946	3.40092	3.17289
2	46452694	2.34916	1.72547
2	46491700	2.60548	2.03742
2	48451220	-2.59449	2.0235
2	49875068	-2.20466	1.56101
2	50357777	-2.13423	1.48381
2	50729007	-2.21269	1.56994
2	52025095	-3.36417	3.11479
2	53251643	-2.18107	1.53494
2	57009664	-2.37773	1.75896
2	57054201	-2.33999	1.7148
2	57182355	-3.02512	2.60462
2	57559602	-2.02088	1.36359
2	57722227	-2.80084	2.29268
2	57940647	-2.38997	1.7734
2	58035581	-2.54419	1.96046
2	58413160	-2.78839	2.27596
2	60592862	-2.11511	1.46318
2	62762794	-4.80914	5.81935
2	64722049	2.64182	2.08374
2	64881603	2.59404	2.02293
2	66963261	-2.15801	1.50966
2	68718997	-2.77398	2.25668
2	68855701	-3.0537	2.64582
2	68955030	-3.98609	4.17281
2	69890535	-2.37242	1.75272
2	70762985	2.93344	2.47465
2	70802060	2.0175	1.36008
2	70863996	2.60867	2.04147
2	71793127	2.07137	1.41653
2	72769457	2.40728	1.79393
2	73333474	2.46102	1.85841
2	73564678	2.60267	2.03385
2	73598907	2.7279	2.19559
2	76639368	2.11643	1.4646
2	77462741	-2.27235	1.63704
2	78274575	-2.75287	2.22859
2	79189919	2.34562	1.72135
2	79678970	2.1536	1.50485
2	79733979	2.1536	1.50485
2	80032995	2.63897	2.08009
2	80147386	3.53844	3.39524
2	80540524	-2.27458	1.63957
2	80731070	-2.1376	1.48746
2	87257501	-3.27557	2.97695
2	91347435	-2.4683	1.86724
2	94768669	2.41053	1.7978
2	94840194	-2.18992	1.5447
2	97811722	1.97878	1.3202
2	97872964	-3.77648	3.79843
2	99487592	-2.60964	2.04269
2	99777496	-2.73837	2.2094
2	101627632	2.09496	1.44159
2	102413838	-3.39343	3.16101
2	103115962	2.20971	1.56662
2	105058783	2.30146	1.67028
2	105083320	2.23579	1.59576
2	105223487	2.51242	1.92116
2	105365243	-2.18996	1.54474
2	106109303	2.93578	2.47794
2	106181469	2.47424	1.87445
2	106862056	1.97182	1.31309
2	107690483	-2.0133	1.35573
2	109731343	-2.43826	1.83096
2	109869230	-2.08316	1.42903
2	110228019	-2.02127	1.364
2	110755031	-3.00412	2.57455
2	114718198	-1.96713	1.30831
2	114861327	-2.05244	1.39656
2	115743360	1.9896	1.33129
2	117274596	2.4546	1.85065
2	117314510	2.34601	1.7218
2	119257594	-2.04769	1.39157
2	119481104	-3.22718	2.90303
2	121691343	2.05209	1.3962
2	121734938	3.77516	3.79613
2	121796989	2.06485	1.40964
2	123446725	2.08947	1.43574
2	123541288	2.98701	2.55019
2	123671526	2.02923	1.37227
2	125273857	2.22571	1.58446
2	126690181	2.01146	1.35382
2	127247478	2.05505	1.39931
2	128458841	3.22045	2.89282
2	129109277	2.84664	2.35474
2	132138166	-2.28394	1.65023
2	133594324	2.13598	1.4857
2	136362050	2.31532	1.68623
2	136412426	2.62305	2.05975
2	136842711	2.19392	1.54912
2	139163515	2.62234	2.05885
2	141007423	-2.04652	1.39035
2	143177828	2.12962	1.47882
2	143693696	-2.45486	1.85096
2	145780059	2.00439	1.34651
2	145968420	-2.22485	1.5835
2	148723045	-2.89335	2.4189
2	149033013	-3.16496	2.80938
2	149539226	2.61565	2.05033
2	152091788	-2.683	2.13689
2	152620709	-2.47306	1.87302
2	153887991	-2.32826	1.70118
2	156344475	-2.16191	1.51392
2	157956484	-2.22883	1.58796
2	158661058	2.39918	1.78432
2	158818859	2.73088	2.19952
2	159097939	-3.32983	3.06099
2	160492222	-2.01797	1.36057
2	161305078	-2.153	1.5042
2	161570453	-2.46698	1.86564
2	162409172	2.51174	1.92032
2	162464392	2.38582	1.7685
2	163243988	2.74941	2.224
2	163790869	-2.27615	1.64136
2	167249075	2.35336	1.73038
2	168088798	-2.05116	1.39522
2	168198361	2.25435	1.61665
2	169019218	2.10211	1.44924
2	169100303	3.42838	3.21667
2	171032490	-4.66493	5.51044
2	171485026	-2.21143	1.56853
2	178676541	-3.3435	3.08235
2	179842775	3.30785	3.0268
2	181217794	-1.97686	1.31824
2	182500225	2.0056	1.34776
2	182504249	-2.42382	1.81366
2	183517244	-2.2773	1.64267
2	184369548	-2.49163	1.89565
2	184429500	-2.32077	1.69252
2	185940967	2.0589	1.40336
2	186397742	2.77789	2.2619
2	186955900	2.30821	1.67804
2	187856073	-2.6789	2.13157
2	188042496	-2.03981	1.38332
2	189139931	-3.21275	2.88116
2	189186475	-3.1827	2.83592
2	189708780	2.33612	1.7103
2	190302285	2.73883	2.21
2	190405455	2.09037	1.4367
2	191402600	2.22391	1.58245
2	193999697	2.18143	1.53533
2	194270296	-2.13285	1.48231
2	194324700	2.29194	1.65938
2	194376158	2.16288	1.51498
2	194513282	2.35473	1.73198
2	195428641	-2.44275	1.83637
2	195475557	2.01167	1.35404
2	195500654	-2.15056	1.50154
2	196487903	2.04808	1.39199
2	197148559	-2.18101	1.53487
2	200468402	-3.33676	3.0718
2	201140943	-2.14779	1.49852
2	201656850	-2.13675	1.48654
2	201922271	-2.8999	2.42797
2	204059432	3.06069	2.65595
2	206311785	2.21389	1.57128
2	206876711	-2.1371	1.48692
2	207548922	2.02985	1.37292
2	207575434	2.05697	1.40133
2	209508471	-2.13665	1.48643
2	209901734	2.35975	1.73785
2	209994504	2.78909	2.27691
2	211110677	-3.90128	4.01915
2	211274257	2.26046	1.62356
2	214011024	2.14344	1.4938
2	215309338	2.43162	1.823
2	215333769	2.66187	2.10953
2	215498705	2.38149	1.76339
2	215545833	2.00008	1.34207
2	215594803	2.3187	1.69012
2	215641893	2.93945	2.48307
2	215708924	2.3387	1.71329
2	215740869	2.50032	1.9063
2	215774413	3.02514	2.60464
2	217560789	2.52609	1.93802
2	217719922	2.05065	1.39468
2	217736927	2.07789	1.42343
2	217834549	2.26607	1.62991
2	219054361	-2.43103	1.82229
2	220286245	-2.14296	1.49328
2	221534982	2.21237	1.56958
2	222636869	-2.04887	1.39282
2	222747349	-1.98389	1.32543
2	223012717	-2.27173	1.63634
2	223572433	-2.18373	1.53787
2	224825575	-1.97591	1.31727
2	226880698	1.96566	1.30682
2	229397259	2.81469	2.31136
2	229404707	2.62849	2.06669
2	229880901	2.03118	1.37431
2	231321793	2.32207	1.69402
2	232414241	-2.37659	1.75762
2	232485668	3.56004	3.43086
2	235347013	-2.44242	1.83597
2	237918106	2.06638	1.41125
2	239031909	-2.23818	1.59844
2	242916642	2.42411	1.81401
2	242976702	2.03546	1.37877
2	244608420	2.83587	2.34008
2	244622796	2.59671	2.02631
2	244962782	2.28105	1.64694
2	245007283	3.82646	3.88606
2	245049692	2.30556	1.67499
2	246367835	2.35656	1.73412
3	5593189	2.40662	1.79314
3	7462549	-2.09891	1.44582
3	8133059	-1.9832	1.32472
3	12626233	2.25772	1.62045
3	18533662	-1.99385	1.33565
3	21110971	-2.27095	1.63545
3	22227557	-3.08463	2.69078
3	30071328	-2.46054	1.85784
3	30757335	-2.52657	1.93861
3	31297954	2.1519	1.50299
3	32230027	-2.04838	1.39231
3	32717188	-1.9909	1.33263
3	34582102	-1.99118	1.33291
3	36573075	-2.0335	1.37672
3	38048434	-1.97057	1.31182
3	40124759	-3.0356	2.61968
3	44425350	2.39548	1.77993
3	44631009	2.90517	2.43527
3	45695921	3.93878	4.08674
3	46013654	-3.84071	3.91123
3	52205603	-2.36669	1.74598
3	55229091	3.02617	2.60613
3	57906999	2.05077	1.39481
3	59280385	2.27418	1.63911
3	59702305	2.47419	1.8744
3	59728134	2.33794	1.71241
3	59802100	2.48222	1.88417
3	59865938	1.97479	1.31612
3	59922290	2.52546	1.93725
3	60080759	2.1134	1.46134
3	60132076	2.79007	2.27822
3	60159065	-2.22006	1.57815
3	60698630	2.11257	1.46045
3	62207121	-4.24389	4.65821
3	63346011	-2.041	1.38456
3	65859994	1.96915	1.31038
3	67360285	-2.34497	1.7206
3	67659668	-3.20686	2.87227
3	67746556	-5.29081	6.91444
3	68474039	-2.38028	1.76197
3	68842714	-2.03374	1.37698
3	69556527	-4.53074	5.23078
3	69614355	-2.07095	1.41608
3	69665758	-3.68364	3.6384
3	69730945	-2.11107	1.45884
3	70422389	-2.3662	1.74541
3	70873422	1.98544	1.32702
3	70926536	2.58332	2.00941
3	71078542	-3.51373	3.35472
3	71144817	2.31142	1.68173
3	71888327	4.2651	4.69938
3	71942782	2.55612	1.97532
3	71954707	1.9778	1.3192
3	72639436	-2.7416	2.21367
3	72880602	-2.05383	1.39803
3	73436500	2.3806	1.76234
3	75514641	-2.33604	1.7102
3	75519294	-2.16064	1.51254
3	76889865	2.03992	1.38344
3	78718409	-2.87932	2.39953
3	78975911	-2.31988	1.69149
3	80205096	2.51258	1.92136
3	80966262	2.11363	1.46159
3	87752928	1.98006	1.32151
3	88619302	1.97164	1.31292
3	88686150	2.71673	2.18092
3	90106223	-2.12886	1.47801
3	93277829	-3.70645	3.6774
3	93809000	1.99865	1.34059
3	94202264	-3.11937	2.74175
3	94896073	-2.42773	1.81833
3	102149661	-2.5314	1.94459
3	103000975	-2.37983	1.76144
3	104154438	-2.58101	2.00651
3	104706333	-2.09456	1.44117
3	104885280	-2.1769	1.53036
3	107334356	1.98389	1.32543
3	108302172	2.28381	1.65008
3	109293864	2.00808	1.35032
3	111163485	-2.12522	1.47407
3	111812775	1.98943	1.33111
3	114093659	-2.24247	1.60326
3	114469215	-2.09432	1.44092
3	114718044	-3.51476	3.3564
3	116489791	-2.26104	1.62421
3	116580466	-3.25905	2.95162
3	116700319	-2.19595	1.55136
3	116740336	-3.5922	3.48427
3	116927226	-2.23104	1.59043
3	118804158	-2.47365	1.87374
3	119191092	2.5901	2.01796
3	119882148	-1.99221	1.33396
3	121603260	2.03223	1.37541
3	122397162	3.02204	2.60019
3	122854763	-1.97419	1.31552
3	123057363	2.0478	1.39169
3	123131503	2.39298	1.77697
3	123190542	2.41579	1.80407
3	123331811	2.70977	2.17179
3	123604170	2.5466	1.96346
3	123618519	4.33398	4.83436
3	123693422	2.57799	2.00271
3	123869751	3.50526	3.34088
3	123965104	2.26055	1.62366
3	124427689	2.16727	1.51979
3	125106047	-2.21399	1.57138
3	125299749	2.12253	1.47117
3	125339063	3.09267	2.70254
3	125424249	2.33899	1.71363
3	125899017	2.46826	1.8672
3	126017480	-2.78923	2.27709
3	126282828	-2.67833	2.13082
3	127942949	-2.02373	1.36656
3	128222479	2.35696	1.73459
3	129279365	2.10791	1.45545
3	129328325	2.03699	1.38038
3	129423378	2.08238	1.4282
3	130192557	2.36064	1.73889
3	130889257	-2.5987	2.02883
3	130983016	-2.37812	1.75942
3	131317254	-3.87737	3.97637
3	131451896	-3.32014	3.04589
3	131973183	-2.16892	1.5216
3	132012900	-3.63944	3.56347
3	132107578	-3.48142	3.30211
3	132193852	-2.49149	1.89549
3	132505054	-4.89637	6.01045
3	132527834	-2.71196	2.17466
3	132549121	-2.70413	2.16441
3	132689753	3.15695	2.79743
3	132715530	-2.49014	1.89383
3	132801193	-4.49058	5.14855
3	132935814	2.97929	2.53922
3	133025037	2.15666	1.50819
3	133054288	2.94369	2.48903
3	133380467	-4.14564	4.46997
3	133886147	-3.64187	3.56757
3	133908257	-2.99575	2.56262
3	134582114	-3.44359	3.24105
3	134674066	-2.58326	2.00935
3	134686259	2.28927	1.65632
3	134719425	-5.30645	6.95163
3	135616655	-4.86983	5.95198
3	135668985	-2.18264	1.53667
3	135742881	-2.09317	1.43969
3	136237659	-2.58608	2.0129
3	136602508	-2.92427	2.46185
3	137101201	-2.21297	1.57025
3	137163618	-2.01649	1.35903
3	137368282	-4.27718	4.72291
3	137391996	-3.49992	3.33218
3	138188498	-2.50447	1.91139
3	139002376	-2.55522	1.9742
3	139109971	-2.19597	1.55138
3	139147889	-2.02197	1.36472
3	139271752	-7.02403	11.6664
3	139584373	-3.93838	4.08601
3	140610157	-2.44529	1.83942
3	141259729	-4.09365	4.37199
3	141488072	-3.32193	3.04868
3	141610893	-3.4978	3.32872
3	142752963	-2.40159	1.78717
3	143825958	-4.81278	5.82727
3	144778583	-5.13919	6.55921
3	145095012	-5.36155	7.08349
3	145465043	2.61845	2.05389
3	145596681	2.07542	1.42082
3	146283541	-5.20458	6.71124
3	146449732	3.34811	3.08957
3	147136706	-2.92375	2.46112
3	147167342	-2.92375	2.46112
3	147773866	-2.12875	1.47788
3	147790435	-2.62183	2.0582
3	150050173	-2.15452	1.50585
3	157469532	-2.00259	1.34466
3	158573817	-2.04844	1.39236
3	159940451	-2.08218	1.42799
3	163698133	-2.19629	1.55174
3	166598570	-4.22648	4.62456
3	166621839	-4.22648	4.62456
3	166761084	-4.35938	4.88462
3	167619748	-3.15184	2.78983
3	168502770	-1.99378	1.33558
3	170266139	2.09773	1.44455
3	174650990	2.37298	1.75337
3	175673898	2.12875	1.47788
3	177076627	2.03214	1.37531
3	181180472	-2.21166	1.56879
3	183429797	2.07759	1.42312
3	184078014	2.08385	1.42976
3	184350786	-2.28152	1.64748
3	184405944	-1.99811	1.34004
3	189767279	-2.27376	1.63865
3	190502232	-2.45761	1.85429
3	191206128	-2.10836	1.45593
3	191858225	-2.10711	1.4546
3	192621324	-2.23151	1.59096
3	193613077	-4.34731	4.8607
3	193706353	-3.14958	2.78646
3	194003137	-2.58154	2.00718
3	194123989	-2.7152	2.1789
3	199547849	2.11971	1.46813
3	201627594	-2.19551	1.55088
3	203506041	-2.70405	2.16431
3	205033008	-2.84858	2.35739
3	205066070	-3.13975	2.77187
3	205982620	2.09527	1.44192
3	205997196	2.16992	1.52269
3	206314716	-3.94645	4.10062
3	207403704	-3.01944	2.59646
3	207486906	-3.25774	2.94961
3	207651116	-2.81036	2.30552
3	207928110	-2.72747	2.19503
3	209148184	2.09855	1.44543
3	211171377	-2.23045	1.58977
3	211353452	-1.99361	1.33541
3	212590236	-2.00863	1.3509
3	213849396	2.15034	1.5013
3	214278796	-2.50715	1.91467
3	217226491	-2.56662	1.98845
3	220048441	-2.28396	1.65026
4	1305965	1.98126	1.32274
4	3499619	2.9767	2.53556
4	4266518	-2.67198	2.1226
4	4325546	-3.10736	2.72408
4	4543083	-3.18092	2.83325
4	4713517	-3.11565	2.73627
4	5462254	-2.51544	1.92487
4	6637246	2.30755	1.67728
4	7974836	-2.02627	1.36919
4	7986247	-2.38313	1.76532
4	8230824	-2.18551	1.53984
4	9086891	-2.15906	1.51081
4	12405447	2.09623	1.44295
4	19284474	-2.29904	1.66751
4	20940328	-2.40666	1.7932
4	24406375	-2.0725	1.41772
4	25358759	-2.33212	1.70566
4	25595619	2.117	1.46521
4	26034742	2.24755	1.60898
4	26323779	-2.03243	1.37561
4	27738648	-2.32611	1.6987
4	29977932	1.99185	1.3336
4	30872103	-3.24405	2.9287
4	30901948	-2.39859	1.78361
4	32032543	2.20549	1.56194
4	33336791	2.04257	1.38621
4	34409057	2.45446	1.85048
4	34559790	2.74355	2.21625
4	34829848	-2.81633	2.31358
4	35004679	1.98684	1.32846
4	35887036	2.62451	2.06162
4	36358273	-2.18913	1.54383
4	36611724	-2.00501	1.34715
4	36738843	-3.75827	3.76676
4	37328816	-4.49893	5.16561
4	38039678	-2.1956	1.55098
4	38135416	2.07016	1.41525
4	38726716	-2.14811	1.49887
4	42618243	2.24479	1.60587
4	42840555	1.96991	1.31114
4	43359636	2.03911	1.38259
4	43380675	2.1965	1.55198
4	44807661	2.51257	1.92134
4	47486423	2.03369	1.37693
4	49034347	-2.16418	1.5164
4	49522238	2.21061	1.56763
4	50287958	1.99216	1.33392
4	50536203	-1.98233	1.32384
4	51024989	-1.97786	1.31926
4	52211941	-2.06993	1.41501
4	52304714	-2.33161	1.70507
4	53464636	-2.1408	1.49093
4	53735461	-2.31299	1.68354
4	55448095	-2.76925	2.25038
4	55644777	2.55291	1.97131
4	55685078	2.76421	2.24367
4	56231771	-2.01557	1.35808
4	56507531	-2.25033	1.61211
4	58673102	-2.93409	2.47558
4	59843742	-2.11973	1.46815
4	60535740	-2.16607	1.51847
4	60920505	-2.16462	1.51689
4	61446506	-2.24661	1.60792
4	61466532	-3.34306	3.08165
4	61874356	-2.12505	1.47389
4	61995385	-3.14041	2.77286
4	62748707	-2.00097	1.34299
4	64328408	-2.22619	1.58501
4	64569465	-1.97505	1.31639
4	66838710	-2.4129	1.80063
4	67442053	2.32882	1.70184
4	67756678	2.08722	1.43334
4	67788140	1.97471	1.31605
4	67941302	2.09411	1.44069
4	68271610	-2.0377	1.38111
4	68601186	2.36748	1.74691
4	68754789	2.35886	1.7368
4	69155409	2.16567	1.51803
4	69208152	2.87174	2.38911
4	69340904	2.36116	1.73951
4	69499951	2.39593	1.78046
4	70467338	2.01075	1.35308
4	71066964	-2.55865	1.97849
4	71208809	-2.70396	2.16419
4	72215877	-2.55883	1.9787
4	73185047	2.03564	1.37897
4	75491057	-2.02397	1.3668
4	75687262	-2.18098	1.53484
4	75755370	-2.93998	2.48382
4	75804059	-2.3605	1.73873
4	79447900	-2.90673	2.43744
4	80705746	-2.13255	1.48199
4	81055986	-2.69229	2.14897
4	82389454	-2.41572	1.80398
4	82464880	-2.19331	1.54845
4	83416626	-2.17365	1.52678
4	83425668	-2.17365	1.52678
4	83436922	-2.17365	1.52678
4	83564899	-2.87903	2.39913
4	87450008	-2.4319	1.82333
4	89159385	-2.11572	1.46384
4	89259661	-3.14154	2.77454
4	90479990	-2.25983	1.62284
4	91411601	-2.34259	1.71782
4	91688144	-2.23028	1.58958
4	93104618	3.06168	2.65738
4	93231972	2.46426	1.86234
4	93569119	2.19471	1.55
4	98791243	2.15249	1.50364
4	99815762	2.21517	1.57271
4	99867468	2.34229	1.71747
4	100824042	2.21151	1.56862
4	101313300	-4.38793	4.94145
4	103237931	-1.9754	1.31675
4	103938812	-2.27877	1.64435
4	106817653	-2.40038	1.78573
4	107282076	-2.17837	1.53197
4	108036559	-2.1124	1.46027
4	108494061	-2.00283	1.34491
4	108871422	-3.68144	3.63466
4	110877154	-2.43697	1.82941
4	110948949	-2.40124	1.78675
4	111666957	2.14397	1.49437
4	112944776	-2.78546	2.27204
4	117204244	-2.36364	1.7424
5	895312	2.01556	1.35806
5	986472	2.14024	1.49033
5	1076293	2.87182	2.38921
5	1588734	2.56289	1.98379
5	7450487	2.15907	1.51082
5	13952647	2.48444	1.88687
5	14090427	2.08009	1.42577
5	14154057	3.13823	2.76963
5	14195494	2.45683	1.85335
5	14215492	2.24691	1.60826
5	14296247	3.0054	2.57637
5	16729235	2.98115	2.54186
5	18612027	-2.01404	1.3565
5	19589213	2.2304	1.58972
5	21548710	-2.12709	1.47609
5	21971548	2.54357	1.95968
5	23358910	2.56692	1.98883
5	24781323	-2.28149	1.64745
5	25995236	-2.0106	1.35293
5	26141301	2.12808	1.47716
5	28842538	-2.10668	1.45413
5	29145143	-2.41052	1.79779
5	30854825	-2.36434	1.74323
5	31055559	-2.98091	2.54153
5	32099055	-2.95985	2.51175
5	32383306	-2.00333	1.34542
5	33835153	2.00348	1.34558
5	33994942	2.041	1.38457
5	34041520	2.2103	1.56728
5	34065653	2.41357	1.80142
5	35429541	2.35523	1.73256
5	35660346	2.4475	1.84209
5	37144222	2.98337	2.54502
5	40508408	2.20482	1.5612
5	44439218	2.40243	1.78817
5	46554837	-2.00991	1.35222
5	46575228	-2.30255	1.67154
5	47446661	-1.98527	1.32685
5	47645715	-2.2454	1.60656
5	48008677	-2.209	1.56583
5	48054704	-2.36237	1.74092
5	49201835	2.26618	1.63004
5	49273490	-2.54526	1.9618
5	55447086	-1.9987	1.34064
5	57998419	2.61707	2.05214
5	58154408	2.71286	2.17584
5	58315656	2.09814	1.445
5	58559646	2.01853	1.36115
5	59260702	2.08467	1.43063
5	62151010	2.47717	1.87802
5	62544607	2.24745	1.60886
5	63935100	2.224	1.58256
5	68409277	2.13489	1.48452
5	69762121	3.26984	2.96815
5	69791761	1.99071	1.33243
5	69898983	2.30785	1.67762
5	71884621	2.07917	1.42479
5	72237814	3.0798	2.68374
5	73519167	-2.14124	1.4914
5	74769997	2.01719	1.35976
5	75088471	2.11415	1.46215
5	77194402	2.35981	1.73793
5	79890555	2.60802	2.04063
5	80175264	2.75444	2.23067
5	80225536	2.4939	1.89843
5	81242640	2.29998	1.66859
5	81295030	2.04239	1.38602
5	81443131	1.98124	1.32272
5	82439388	-2.19737	1.55293
5	83683348	2.35884	1.73679
5	83984317	-3.0988	2.71151
5	86043483	2.78455	2.27081
5	86740574	3.33504	3.06912
5	86770859	2.2909	1.65819
5	86891042	3.52996	3.38129
5	87819126	-2.67364	2.12475
5	88746609	3.00655	2.57802
5	89743586	-2.22042	1.57856
5	90430664	2.02252	1.3653
5	90586440	2.81577	2.31282
5	90712035	2.41705	1.80557
5	90749011	2.68658	2.14154
5	97085271	2.16388	1.51608
5	97961252	-2.41148	1.79894
5	99759486	2.23245	1.59201
5	103169481	-2.37412	1.75471
5	104423293	2.02973	1.37279
5	104454274	2.33546	1.70954
5	104600100	2.02609	1.36901
6	795947	2.10232	1.44946
6	1164307	2.20679	1.56338
6	2927250	-3.18838	2.84445
6	3966605	-2.47525	1.87569
6	7591966	-2.35504	1.73234
6	10428344	-2.314	1.6847
6	13637384	-2.06653	1.41141
6	14967338	1.99819	1.34013
6	18414353	-2.63214	2.07136
6	18982682	-3.33343	3.0666
6	19706998	-1.99546	1.33731
6	19914549	2.93717	2.47988
6	20054672	2.18335	1.53745
6	20347759	2.96683	2.5216
6	21620689	2.99219	2.55754
6	22731940	-2.27856	1.6441
6	23277124	-2.47928	1.88059
6	23768258	-2.3927	1.77663
6	24295924	2.31532	1.68623
6	24476352	2.68417	2.1384
6	24968246	2.08603	1.43208
6	24984143	2.59938	2.02968
6	25204133	2.09976	1.44672
6	25867652	2.84498	2.35248
6	25928539	2.96873	2.52428
6	26018550	-2.93987	2.48366
6	26112692	-2.5791	2.00411
6	27220480	-4.16728	4.51109
6	27417521	-2.48487	1.88741
6	28123410	2.40827	1.79512
6	28715207	-2.00224	1.34429
6	29310032	-2.04817	1.39208
6	30087922	-2.25189	1.61387
6	31115348	-2.01025	1.35257
6	31430381	-1.99309	1.33487
6	31852171	2.13291	1.48238
6	33467474	2.16683	1.51931
6	33493183	2.2412	1.60183
6	33523447	2.68843	2.14395
6	33543547	1.98123	1.3227
6	34326552	-2.03548	1.3788
6	34614727	-2.22667	1.58554
6	37640732	-2.64572	2.08875
6	37941946	-2.42895	1.8198
6	39789613	-2.29951	1.66805
6	42036161	1.97945	1.32089
6	42262810	2.02509	1.36797
6	42818028	-2.36439	1.74329
6	42978595	-2.21141	1.56851
6	43371756	-2.00931	1.35159
6	44570555	2.04359	1.38728
6	45843823	-2.87577	2.39464
6	47610568	-3.37731	3.1355
6	49299740	-2.23127	1.59069
6	49990052	2.66107	2.1085
6	50058344	2.14123	1.4914
6	50094774	2.97085	2.52727
6	50226730	2.03329	1.37651
6	50418915	2.27941	1.64507
6	52345112	-2.71025	2.17242
6	53866464	-2.42653	1.81691
6	58553647	-2.1173	1.46553
6	59635942	-2.01717	1.35974
6	63093848	2.00418	1.3463
6	63101221	-2.23947	1.59988
6	64740035	2.41674	1.8052
6	66128658	-2.20618	1.56271
6	66350200	-3.41943	3.20238
6	66617372	2.4354	1.82753
6	67585610	2.01067	1.353
6	67604839	2.01233	1.35472
6	68044077	-2.25066	1.61248
6	70217054	-2.41004	1.79721
6	70430615	-4.34357	4.85329
6	70436150	-2.28333	1.64954
6	73575830	2.42363	1.81343
6	73679177	3.002	2.57151
6	74083963	-2.24122	1.60186
6	74188622	-7.12521	11.9833
6	74207722	-2.17427	1.52747
6	74623651	2.19717	1.55272
6	76487965	-2.08434	1.43029
6	77770873	2.00009	1.34208
6	77889198	2.04375	1.38745
6	78194522	1.99671	1.3386
6	78467450	2.24294	1.60379
6	78620736	2.23109	1.59049
6	79007752	3.25664	2.94793
6	79135069	2.196	1.55141
6	79165093	3.94067	4.09015
6	79203136	2.2768	1.6421
6	79279291	2.60993	2.04306
6	79721233	2.02663	1.36957
6	81097239	2.06073	1.40529
6	81161797	-2.0329	1.37611
6	81573762	-2.28846	1.65539
6	83058538	-2.4994	1.90517
6	83396623	2.97431	2.53217
6	85469946	3.0529	2.64466
6	87744595	-2.04954	1.39352
6	88138193	-2.06862	1.41361
6	88386008	-2.59494	2.02407
6	92478903	-2.29503	1.66292
6	96926611	-2.81811	2.31599
6	96977365	-2.46036	1.85762
6	99369689	-2.46193	1.85952
6	100485766	-1.98811	1.32976
6	101207860	3.33462	3.06846
6	102408077	2.1111	1.45888
6	104884414	-2.16425	1.51648
6	106035342	2.03987	1.38338
6	106593302	-2.04623	1.39004
6	106966267	-2.33156	1.70501
6	106989247	-2.95265	2.50161
6	107474333	-2.30262	1.67162
6	109544975	-2.71932	2.18432
6	113006543	-2.32664	1.69931
6	113158368	-2.05987	1.40439
6	114087730	2.02619	1.36911
6	114720970	-1.98066	1.32213
6	115101978	-2.25877	1.62164
6	115199394	-2.07933	1.42496
7	3534256	2.06886	1.41387
7	4425742	2.10638	1.45381
7	5603253	2.17445	1.52766
7	5656637	2.14971	1.50061
7	6491022	2.74601	2.2195
7	7695716	-2.67685	2.1289
7	10508721	-2.49009	1.89378
7	11962077	-2.41288	1.8006
7	12669359	-2.16818	1.52079
7	17193574	-1.97598	1.31734
7	18542524	-2.62051	2.05652
7	20820197	-2.96177	2.51445
7	21143650	-3.02723	2.60764
7	21169136	-3.69508	3.65794
7	24190564	-2.36803	1.74756
7	24377834	-2.04304	1.3867
7	26152663	2.05876	1.40322
7	27633252	-2.86086	2.37418
7	27648304	-2.86086	2.37418
7	29086989	-3.86622	3.95649
7	30514479	2.04022	1.38375
7	30702463	2.19179	1.54677
7	30742253	-2.23682	1.59691
7	34991743	4.06666	4.32156
7	39691675	2.0442	1.38792
7	45206700	2.86517	2.38009
7	47662030	-2.00015	1.34214
7	49427992	-2.12042	1.4689
7	52910394	-4.38344	4.93248
7	54144252	-5.07363	6.40862
7	54896743	2.07562	1.42102
7	55637252	2.31015	1.68027
7	55689596	1.99965	1.34163
7	55726352	3.43314	3.22429
7	55863964	2.00047	1.34247
7	55894622	2.18395	1.53812
7	57816492	2.12649	1.47544
7	59940866	-2.41157	1.79904
7	61555451	-2.07963	1.42528
7	64245380	-2.67767	2.12997
7	67328657	3.3158	3.03914
7	69785971	-2.03018	1.37327
7	70328361	-2.67292	2.12381
7	70953250	-2.26189	1.62517
7	71846006	-2.37255	1.75286
7	73440287	-2.08262	1.42846
7	74859080	3.0941	2.70463
7	74877921	3.16185	2.80473
7	75070381	2.46323	1.86109
7	78036448	-2.15824	1.50991
7	81648528	-2.95813	2.50932
7	81780772	-2.9386	2.48188
7	82594294	2.04274	1.38639
7	82694743	2.28982	1.65695
7	83068150	-3.5726	3.45167
7	85456837	-2.12927	1.47845
7	85992070	-2.37362	1.75412
7	87119393	2.99197	2.55723
7	89089255	-2.14796	1.49871
7	89954015	-3.15157	2.78943
7	91962064	3.17627	2.82628
7	91979256	2.53966	1.95483
7	91993631	3.06755	2.6659
7	92202780	2.68548	2.14011
7	92694858	1.96941	1.31064
7	92758136	2.06777	1.41272
7	98508509	2.20798	1.5647
7	98610524	1.96697	1.30815
8	3137071	-1.98878	1.33045
8	6372344	2.08536	1.43137
8	6580825	-2.45621	1.8526
8	6978684	-2.0172	1.35977
8	8110952	-2.32522	1.69766
8	8342388	-2.93083	2.47101
8	10347978	-2.27318	1.63799
8	14918285	2.19125	1.54617
8	15205540	2.67854	2.1311
8	15245638	2.03699	1.38037
8	15283974	2.08563	1.43166
8	16882313	2.57566	1.99979
8	18460426	-2.01429	1.35675
8	18684680	-2.09888	1.44579
8	20898332	2.27172	1.63632
8	21552710	-2.1984	1.55408
8	21663072	-2.17238	1.52539
8	25025767	-2.32348	1.69566
8	26595848	-2.23628	1.5963
8	26915572	2.57692	2.00137
8	28037083	2.30677	1.67639
8	28544108	2.53378	1.94754
8	28730392	-2.92023	2.45621
8	32512744	2.18505	1.53933
8	32528853	2.12207	1.47067
8	33806023	-2.06288	1.40756
8	35645849	-2.56919	1.99167
8	36014725	-3.46162	3.27007
8	36125390	-3.30917	3.02885
8	38046068	-2.27693	1.64225
8	39749356	-3.62528	3.53963
8	40075541	-2.06875	1.41376
8	40268618	-2.52255	1.93365
8	41224885	-2.98367	2.54544
8	41237351	-2.38027	1.76196
8	41314334	-2.10545	1.45282
8	41398540	-4.41782	5.0013
8	41580867	-2.46537	1.86369
8	42239578	-4.59599	5.36583
8	42392488	-3.32444	3.05259
8	43386232	-2.1641	1.51632
8	43779852	-3.57093	3.44889
8	45739522	-3.32167	3.04827
8	46002201	-2.72776	2.19541
8	50715176	2.16534	1.51768
8	50821163	2.35595	1.73341
8	51981196	-2.16486	1.51715
8	52036911	-2.09432	1.44091
8	52180896	-2.05954	1.40404
8	57306669	2.36899	1.74868
8	58857968	-2.15487	1.50623
8	62829570	2.14606	1.49665
8	68365499	2.03843	1.38188
8	70147831	2.15473	1.50608
8	74360077	-2.23529	1.5952
8	77347407	-2.65065	2.09509
8	78333690	-2.99978	2.56835
8	78537022	-1.99366	1.33546
8	79319497	-2.47472	1.87504
8	82111696	-2.04741	1.39128
8	82352619	-2.12903	1.47819
8	86615917	-2.1002	1.4472
8	86753491	-2.15633	1.50782
8	87037283	-2.41578	1.80405
8	88917694	2.06455	1.40932
8	88940875	2.51892	1.92917
8	89311612	2.14758	1.4983
8	89475468	2.35574	1.73316
8	89573903	2.0919	1.43833
9	4852716	-2.20293	1.5591
9	5432369	-2.45409	1.85003
9	7519354	2.01684	1.35939
9	9039083	1.98295	1.32447
9	11370403	-2.26335	1.62682
9	12213523	2.61776	2.05301
9	12334494	2.33168	1.70515
9	13337470	2.06163	1.40624
9	15777303	2.86953	2.38607
9	17023344	-1.98192	1.32342
9	18251382	2.32556	1.69805
9	20365558	2.03569	1.37901
9	20427721	2.118	1.46629
9	23882835	-2.06741	1.41234
9	25102833	-1.96609	1.30726
9	28793335	2.24871	1.61029
9	28814336	-2.10363	1.45086
9	29123431	-2.39982	1.78507
9	29455722	-2.03058	1.37369
9	29762884	-2.94734	2.49414
9	29895334	-5.16934	6.62908
9	31416999	1.98784	1.32948
9	33501744	-3.52279	3.36954
9	33667345	-4.52645	5.22196
9	37231875	-2.84439	2.35167
9	37784103	3.7301	3.71805
9	37799464	2.69316	2.1501
9	38690895	-3.07923	2.6829
9	38711807	-2.09941	1.44635
9	38732273	-2.44046	1.83362
9	40437137	-2.63839	2.07936
9	40845062	-2.0215	1.36423
9	43154747	2.52669	1.93876
9	44541138	-1.96748	1.30867
9	46077612	-2.46673	1.86534
9	46291282	-2.6017	2.03262
9	46400120	-2.40479	1.79097
9	46882877	-2.59434	2.02331
9	52877550	-2.81523	2.31209
9	54693470	-2.38596	1.76867
9	54947545	-2.57077	1.99365
9	56655896	-2.57442	1.99823
9	57418715	-2.65025	2.09457
9	59778487	2.5111	1.91953
9	60049767	-2.87777	2.3974
9	61798163	-2.06742	1.41235
9	61853249	2.46923	1.86837
9	61904288	2.03561	1.37893
9	62292927	2.05032	1.39433
9	63120048	3.15044	2.78774
9	64938150	-2.23524	1.59514
9	64975491	-2.69974	2.15868
9	65040647	-1.99737	1.33928
9	67093039	2.33771	1.71215
9	67786628	2.07807	1.42362
9	72303904	2.08213	1.42793
9	72375489	2.10387	1.45112
9	74045609	-2.28565	1.65219
9	76671254	2.23961	1.60004
9	77563420	2.2996	1.66815
9	77619742	3.83471	3.90061
9	78575329	2.49612	1.90115
9	80227950	2.20549	1.56193
9	82179940	-3.45314	3.25641
9	82992075	2.06654	1.41142
9	85911083	-2.07062	1.41573
9	92907695	-2.78728	2.27447
9	93108671	2.13671	1.4865
10	3472575	2.57293	1.99637
10	6487803	2.12687	1.47585
10	6538909	3.03192	2.61439
10	8444963	3.2263	2.9017
10	8495362	2.28996	1.65711
10	9296861	2.55088	1.96878
10	9460750	1.97994	1.32139
10	9736034	2.00894	1.35121
10	10232484	2.61391	2.04811
10	10304928	2.37553	1.75637
10	16115433	2.34838	1.72456
10	17779188	-2.23875	1.59908
10	20743646	-5.81107	8.2071
10	21471257	-2.10939	1.45704
10	22650915	-3.05958	2.65433
10	23256944	-2.27353	1.63838
10	23289566	-2.46497	1.8632
10	23411929	-2.08536	1.43137
10	24091497	-2.13884	1.4888
10	26056792	-3.58211	3.46745
10	27218798	-2.18044	1.53425
10	28584727	-5.39408	7.16194
10	28633150	-4.09065	4.36636
10	29099460	-3.358	3.10508
10	29202499	-3.33185	3.06414
10	30321628	-2.43709	1.82956
10	30674002	2.28245	1.64854
10	31446700	-4.60645	5.38764
10	31770739	-2.33095	1.7043
10	33668510	-2.71811	2.18272
10	33885776	-4.13535	4.4505
10	33998791	-4.00876	4.2144
10	35369014	-3.86554	3.9553
10	36385864	2.93577	2.47792
10	36721436	2.8974	2.42451
10	36757748	2.71221	2.17499
10	36950734	3.05601	2.64917
10	42210604	2.05852	1.40296
10	42471401	2.18834	1.54296
10	43805242	2.10852	1.4561
10	43868618	2.10852	1.4561
10	44545554	2.52614	1.93808
10	44760859	-2.96515	2.51923
10	46200425	-2.46663	1.86521
10	48716672	2.40074	1.78616
10	56430010	-2.13282	1.48228
10	57975784	-3.72377	3.70715
10	58074623	2.01425	1.35671
10	61401736	-2.26046	1.62356
10	62705912	-3.56992	3.44722
10	65269159	-2.99087	2.55567
10	66235693	2.11298	1.46089
10	66966639	-2.59958	2.02994
10	67384179	2.24814	1.60965
10	67543614	2.03174	1.37489
10	69357196	-3.82313	3.88019
10	69465074	-3.45806	3.26434
10	69896172	-3.30186	3.01752
10	72386978	-2.01838	1.36099
10	73560452	2.69902	2.15774
10	79188465	2.14526	1.49578
10	80751139	1.97508	1.31642
11	2044901	-2.25409	1.61636
11	4108306	2.21596	1.57359
11	4256308	2.28178	1.64777
11	11443436	2.59426	2.02322
11	12433273	-2.00838	1.35064
11	13203582	-2.17629	1.52968
11	13941670	-2.32444	1.69676
11	16628415	-2.09901	1.44592
11	21714891	-2.1877	1.54225
11	24956731	2.46099	1.85839
11	25025144	2.14195	1.49218
11	25087574	2.02164	1.36438
11	25329667	2.41699	1.8055
11	26512466	-2.08613	1.43218
11	27285522	-2.0854	1.43141
11	27602670	-2.52378	1.93517
11	28510887	-2.61164	2.04524
11	29708538	-2.05535	1.39962
11	30811134	1.97365	1.31496
11	31280002	2.97444	2.53235
11	31373661	2.73195	2.20093
11	31380176	3.05432	2.64671
11	31417122	4.93007	6.08512
11	31423452	3.33463	3.06847
11	31434429	2.47924	1.88053
11	31759851	2.46066	1.85798
11	31788029	2.08651	1.43259
11	34176614	2.0665	1.41138
11	35221856	-2.16683	1.51931
11	36499000	-2.957	2.50774
11	37020712	-2.09805	1.44489
11	37147168	2.14378	1.49416
11	38433264	-2.27233	1.63702
11	38778299	-1.9678	1.309
11	39437322	-2.04927	1.39323
11	44272522	-2.10549	1.45285
11	46470862	2.98253	2.54382
11	46835827	-2.00685	1.34906
11	47685608	2.09744	1.44425
11	47776663	2.70223	2.16193
11	49056917	-2.47328	1.87329
11	49904840	-2.55616	1.97538
11	49940471	-2.17415	1.52733
11	50153482	2.03982	1.38333
11	50251853	2.00715	1.34937
11	50669476	3.08043	2.68466
11	54357677	-2.52093	1.93165
11	54632309	-2.43358	1.82535
11	55675190	2.34026	1.71512
11	55732474	2.31952	1.69107
11	58785891	-2.61691	2.05194
11	60585132	2.08084	1.42657
12	1171901	-2.25004	1.61178
12	1190804	-2.065	1.40979
12	2048514	-1.98533	1.3269
12	3377396	2.97031	2.52651
12	3413430	2.86998	2.38669
12	5215137	2.27255	1.63727
12	5253252	2.27254	1.63726
12	6213646	2.02821	1.37122
12	8139308	-2.45809	1.85488
12	9323996	-2.2302	1.58949
12	10062778	-2.67588	2.12766
12	11231544	-1.97022	1.31147
12	12025995	-2.06626	1.41112
12	15330876	-2.13222	1.48163
12	16184548	-4.83723	5.88054
12	16922406	2.23644	1.59648
12	17159855	2.66349	2.11163
12	17248227	-3.0418	2.62862
12	17694724	-2.27217	1.63684
12	18844608	-2.41821	1.80695
12	19177935	2.58519	2.01177
12	19536697	-4.63094	5.43888
12	19912313	-4.83417	5.87387
12	20349742	-3.27837	2.98127
12	20519420	2.64193	2.08388
12	20756923	2.11897	1.46734
12	20789836	3.67634	3.62597
12	20846181	2.42478	1.81481
12	24778202	2.03492	1.37821
12	24894364	2.19345	1.5486
12	26553140	2.56653	1.98834
12	26958636	2.12618	1.4751
12	29432627	1.98516	1.32673
12	30111606	2.04363	1.38732
12	30145543	2.05452	1.39875
12	31987066	2.18021	1.534
12	32085386	2.26988	1.63423
12	32169278	-2.22525	1.58395
12	32179032	2.35477	1.73203
12	35120570	-2.07632	1.42177
12	39002907	-2.01173	1.3541
12	39344680	-3.32371	3.05145
12	43107986	2.31401	1.68472
12	43720298	2.17992	1.53367
12	45862344	2.42153	1.81092
12	46564155	2.01538	1.35788
12	46613383	2.24219	1.60294
12	50113153	2.70214	2.16181
12	53614033	2.39399	1.77816
12	53644681	2.04605	1.38986
12	54348772	2.19565	1.55103
12	54435941	2.5261	1.93803
12	54509783	2.48032	1.88185
12	57294153	-2.74641	2.22004
12	58250035	-2.21919	1.57719
12	62225529	2.05218	1.39629
12	63626602	2.13978	1.48982
12	63940427	3.07655	2.679
12	64120100	2.67049	2.12068
12	64501140	2.96981	2.52581
12	65304472	-2.02724	1.3702
12	67673801	2.1355	1.48518
12	67752542	1.98883	1.3305
12	68075165	2.84402	2.35117
12	70913268	2.19224	1.54726
12	70975913	1.98474	1.3263
12	72081093	1.97212	1.3134
12	75816860	2.1724	1.52541
12	75894592	3.14917	2.78586
13	692370	-2.04481	1.38855
13	7245201	2.08748	1.43363
13	7282498	2.45153	1.84694
13	8520988	2.13564	1.48533
13	8680580	2.34141	1.71644
13	17273825	2.02629	1.36921
13	17378779	2.2041	1.5604
13	21324942	2.30033	1.66899
13	21370756	2.98582	2.54848
13	21416673	2.02529	1.36818
13	21673888	3.92817	4.06756
13	24017605	3.07542	2.67736
13	24105050	1.97564	1.317
13	24339539	1.97359	1.3149
13	24582079	2.9574	2.50829
13	25352919	2.51012	1.91833
13	27242700	-2.25375	1.61597
13	30834414	2.00471	1.34685
13	33703295	2.28853	1.65548
13	33920204	2.16971	1.52246
13	34941844	-2.7305	2.19902
13	36682642	-2.68355	2.1376
13	38469967	-2.2906	1.65784
13	38520473	-2.05588	1.40018
13	38558519	-2.75462	2.23091
13	38920258	-3.81653	3.86857
13	39578464	3.44118	3.23718
13	40602282	2.39904	1.78415
13	40626741	2.17957	1.53329
13	40838978	2.06202	1.40665
13	41937982	2.39006	1.77351
13	43572031	-4.36913	4.90398
13	43590000	-3.47678	3.29458
13	43846221	-4.73702	5.66378
13	45077623	-2.33975	1.71452
13	47349605	-4.45361	5.07346
13	47402432	2.86662	2.38207
13	47976716	-2.98764	2.55108
13	48264810	2.15065	1.50164
13	48493120	2.12212	1.47072
13	51044917	-2.21346	1.5708
13	51112564	-3.69348	3.65521
13	52140161	-2.11656	1.46474
13	54219758	2.19496	1.55027
13	54260921	2.21444	1.57189
13	54309075	3.4937	3.32205
13	54314331	3.4937	3.32205
13	54325267	3.22343	2.89734
13	54370615	2.4211	1.81041
13	54412298	2.47101	1.87053
13	55057441	1.97794	1.31935
13	55147353	2.14	1.49006
13	55506923	2.66164	2.10924
13	56129741	2.11774	1.46601
13	57093244	-3.00817	2.58034
13	57933199	-2.64399	2.08653
13	58544298	-2.18455	1.53878
13	59068030	2.68973	2.14563
13	63734756	2.03487	1.37816
13	64002221	2.89426	2.42015
13	64065311	2.81056	2.30578
13	65160636	2.38191	1.76389
13	65167823	3.81303	3.8624
13	65458747	2.00651	1.3487
13	65479991	-3.49413	3.32274
13	65505618	2.13083	1.48013
13	65588250	-2.33063	1.70393
13	65652628	-2.33063	1.70393
13	65660964	-2.33063	1.70393
13	66225198	-2.44186	1.8353
13	66464740	-2.42095	1.81023
13	66772341	-3.64117	3.56639
13	66835119	2.00344	1.34554
13	71238307	-2.15933	1.5111
13	71642136	-2.476	1.87659
13	74821959	3.02645	2.60652
13	75240652	-2.28931	1.65637
13	75451165	-2.2626	1.62598
13	75530926	-2.0794	1.42504
13	75639489	-2.26067	1.62379
13	75837748	3.02535	2.60494
13	76019103	2.2201	1.5782
13	80241458	-2.49995	1.90584
14	2002740	2.38077	1.76255
14	2061866	3.34667	3.08731
14	3609268	2.13626	1.486
14	6980964	2.79309	2.28226
14	7147394	2.14524	1.49575
14	9303822	-1.99332	1.33511
14	9504281	-2.71833	2.18301
14	9984421	-2.89016	2.41449
14	10144626	-2.36988	1.74973
14	11807551	2.39284	1.7768
14	11858315	-3.40339	3.17683
14	11906376	-2.33969	1.71445
14	12771702	-2.40233	1.78806
14	12886296	-2.82192	2.32115
14	13443795	-2.13052	1.4798
14	13562123	-2.10725	1.45474
14	15587719	3.00342	2.57355
14	16098798	-2.29379	1.66149
14	16894215	-2.2122	1.5694
14	17577222	1.97765	1.31905
14	17646716	2.18413	1.53831
14	19647418	2.46898	1.86806
14	19714380	2.36591	1.74507
14	19997991	2.71782	2.18234
14	20509794	2.89848	2.426
14	20991970	2.13121	1.48054
14	21004651	2.78494	2.27134
14	21090258	2.40269	1.78848
14	22574104	2.11938	1.46778
14	24294661	2.15138	1.50243
14	24351838	2.06716	1.41208
14	24431769	2.18872	1.54338
14	26787537	2.06322	1.40791
14	31052395	-2.11655	1.46473
14	31947494	-2.248	1.60949
14	32116466	-2.47694	1.87774
14	35695839	-2.30077	1.66949
14	36224309	-2.65921	2.1061
14	36349445	-2.51917	1.92948
14	37707113	-3.41129	3.18938
14	39038875	-2.32116	1.69297
14	39153072	-2.2578	1.62055
14	40485332	2.43698	1.82942
14	43271417	-2.21454	1.572
14	44825713	-2.27258	1.6373
14	44994238	-2.26764	1.63169
14	45901130	-3.66528	3.60719
14	48888606	2.33889	1.71352
14	49053815	3.04039	2.62658
14	49082845	2.15054	1.50151
14	49135580	2.33073	1.70405
14	51879754	-4.20393	4.58117
14	51962387	-2.06941	1.41445
14	54175889	-2.46214	1.85977
14	54486743	2.8645	2.37917
14	56451397	2.4254	1.81554
14	56681215	2.35918	1.73719
15	3235598	2.36182	1.74027
15	3462742	2.22816	1.58721
15	8824010	2.2452	1.60633
15	9235338	2.32281	1.69488
15	9527655	3.89213	4.00275
15	9537371	3.62558	3.54013
15	9650246	2.88891	2.41277
15	9792953	2.03726	1.38066
15	9899803	2.11569	1.46381
15	11083078	2.35367	1.73075
15	11688898	2.06202	1.40665
15	12851954	-3.03017	2.61188
15	16604021	-2.16198	1.514
15	17622542	-2.0623	1.40694
15	19135700	-1.97754	1.31893
15	19837846	3.80053	3.84048
15	20165415	1.99827	1.3402
15	29810217	2.90936	2.44108
15	30045080	1.98181	1.32331
15	31652814	-2.16335	1.5155
15	32179990	-3.26456	2.96005
15	33322735	-2.18043	1.53423
15	36767125	-2.03261	1.3758
15	38589552	-2.19068	1.54553
15	38669693	-2.28557	1.65209
15	38930761	-3.65592	3.59132
15	43054223	-2.0138	1.35625
15	43216426	-2.49966	1.90549
15	48957560	2.07081	1.41593
15	49756511	-2.56657	1.98839
15	50781754	-2.40306	1.78892
15	51517148	-2.78792	2.27533
15	51591704	2.28712	1.65386
15	51600043	2.5441	1.96035
15	52838617	2.00857	1.35084
15	55454129	-3.23665	2.91742
15	56454862	-2.28161	1.64758
15	59223296	-2.06227	1.40691
15	59942621	2.23832	1.59859
15	61476568	2.02805	1.37104
15	62731498	-2.34882	1.72508
15	63627667	2.59684	2.02647
15	66028626	2.53538	1.94952
15	66133319	2.13638	1.48614
15	66324849	2.23889	1.59923
15	66763536	-2.13246	1.48189
15	66986487	-2.32978	1.70295
15	67326393	-2.38387	1.76621
15	68150268	-2.66861	2.11824
15	68993474	-2.00501	1.34716
15	71290092	1.98982	1.33151
15	72313772	-2.02497	1.36784
15	72853673	-2.3373	1.71167
15	74197472	-2.33465	1.70859
15	74735737	2.1718	1.52475
15	74988004	-2.82524	2.32564
15	76144260	3.11615	2.73701
15	78736831	2.28944	1.65652
15	79062902	-3.44679	3.2462
16	5840491	-2.25671	1.61931
16	6515175	-2.07284	1.41808
16	8259035	-2.29628	1.66434
16	13502925	2.22389	1.58243
16	13798018	1.99195	1.3337
16	15807948	2.42106	1.81037
16	15879198	2.13034	1.4796
16	21025089	-2.03275	1.37594
16	26437890	2.65493	2.10059
16	30948356	2.5563	1.97555
16	31687647	-2.03564	1.37896
16	32701933	-2.31607	1.68709
16	37062919	-2.65377	2.09909
16	39659615	-2.51155	1.92009
16	44458369	2.17359	1.52672
16	44507527	2.41361	1.80146
16	44572270	2.21261	1.56985
16	45698202	2.24923	1.61087
16	46753849	2.55907	1.979
16	48069203	2.5126	1.92138
16	48848195	2.49818	1.90367
16	48952353	2.51912	1.92941
16	50413058	-2.3065	1.67607
16	53909327	2.34851	1.72472
16	53952812	2.21933	1.57734
16	54092131	2.17527	1.52857
16	55321993	-2.63813	2.07902
16	56712461	2.57119	1.99418
16	56947681	1.98553	1.32711
16	57408970	2.26277	1.62618
16	57504526	-2.68679	2.14181
16	59717390	2.26332	1.6268
16	63357286	-2.42635	1.81668
16	66533502	2.35552	1.73291
17	2880814	-2.78625	2.27309
17	4208907	2.33599	1.71015
17	4456617	2.05018	1.39419
17	4534528	2.12691	1.47589
17	4778025	2.1087	1.4563
17	14052727	2.18677	1.54122
17	14160339	2.25422	1.6165
17	14335894	2.1083	1.45587
17	16468440	2.40337	1.78929
17	18934389	2.7663	2.24645
17	20706433	-2.3027	1.6717
17	23738050	-1.99598	1.33784
17	25862600	-2.02536	1.36824
17	28377002	-2.24232	1.60309
17	34643083	2.01586	1.35838
17	34736225	2.75606	2.23283
17	39295199	-3.58979	3.48024
17	39334438	2.71265	2.17556
17	39341368	2.63167	2.07075
17	39689871	-2.0825	1.42832
17	39766291	2.3184	1.68978
17	40269179	2.0927	1.43919
17	40386689	2.46619	1.86468
17	44303566	2.24465	1.60571
17	46154793	-2.35294	1.72989
17	48531344	-2.17192	1.52489
17	51337776	-2.22625	1.58507
17	53090291	3.76966	3.78657
17	54064665	-2.04285	1.3865
17	54391892	-2.66768	2.11704
17	57662566	-2.04118	1.38475
17	58117035	-2.12103	1.46956
17	60341623	2.26479	1.62845
17	61647438	2.21327	1.57059
17	62688843	2.4811	1.8828
17	63298962	-2.21363	1.57099
17	63386591	-3.07852	2.68187
17	65210751	2.10771	1.45523
17	65318577	1.98242	1.32392
17	65744982	2.47989	1.88133
18	2047925	2.33342	1.70716
18	5985744	-2.47113	1.87068
18	7741683	-1.98364	1.32518
18	9048142	-2.5808	2.00625
18	10123282	2.33299	1.70667
18	10178320	2.03606	1.3794
18	10203183	2.27005	1.63443
18	13695485	-2.07051	1.41562
18	14399421	2.18894	1.54362
18	14819910	-2.15356	1.5048
18	15158574	-2.96441	2.51818
18	16785440	2.28559	1.65212
18	16791775	2.18798	1.54256
18	16967512	1.97866	1.32008
18	18640901	-2.33588	1.71002
18	18657952	-2.41683	1.80531
18	19544332	-2.01061	1.35294
18	20776887	-2.12953	1.47872
18	21432956	3.6558	3.59112
18	24684380	-2.20455	1.56089
18	25846992	-2.65965	2.10667
18	26019852	2.40156	1.78713
18	29243120	-2.60683	2.03913
18	29849089	2.07855	1.42413
18	30609238	2.49914	1.90485
18	30706077	2.02229	1.36506
18	31557830	2.15569	1.50713
18	31640130	3.00807	2.58018
18	35530381	-2.39329	1.77733
18	38767557	-2.03985	1.38337
18	40286364	-2.35027	1.72677
18	40410448	-2.63727	2.07791
18	41167520	2.45124	1.84659
18	41253308	2.06916	1.41419
18	41295024	2.65372	2.09903
18	42052603	2.07766	1.42319
18	44754985	-2.32654	1.69919
18	46913416	-2.27154	1.63611
18	49766440	-2.09075	1.4371
18	49824892	-2.4776	1.87854
18	49896874	-3.35997	3.10818
18	53519058	2.00361	1.34571
18	54133053	1.99006	1.33176
18	54520252	2.55194	1.97011
18	54627388	2.12796	1.47703
18	54691122	3.31951	3.0449
18	54720097	2.28319	1.64938
18	54770619	2.45375	1.84963
18	54821070	2.07363	1.41892
18	56657960	2.80602	2.29967
18	57405343	2.63818	2.07908
18	58378495	2.24412	1.60512
18	60004481	2.102	1.44913
18	60046193	2.22006	1.57815
18	60637532	2.18935	1.54407
18	62701301	-2.35344	1.73047
18	64478050	-2.04996	1.39396
18	64835354	-2.94774	2.4947
19	2114837	-2.40053	1.78592
19	2769667	-1.97044	1.31169
19	16386061	2.62229	2.05878
19	18183002	-2.314	1.68471
19	18590491	2.17592	1.52928
19	18985497	1.97257	1.31386
19	25639818	2.07813	1.42369
19	27558690	2.16559	1.51795
19	30792252	-2.83617	2.34049
19	30808702	-2.75637	2.23324
19	33394388	-1.97733	1.31872
19	33447894	2.20519	1.5616
19	33534293	-2.96183	2.51454
19	34158916	-2.64245	2.08455
19	35292832	-2.18851	1.54314
19	36410925	-2.30625	1.67578
19	36537205	1.98431	1.32586
19	39191028	-3.04347	2.63103
19	39363960	-2.00269	1.34476
19	40476294	-2.72039	2.18572
19	41544504	2.02302	1.36581
19	42914172	-3.20355	2.86728
19	42980494	-4.26926	4.70746
19	43842913	-2.92485	2.46265
19	45034630	-2.54062	1.95602
19	45278425	-2.67593	2.12771
19	45355898	-2.8565	2.36821
19	46468292	-2.3189	1.69035
19	46537423	2.32609	1.69867
19	48024953	2.62676	2.06448
19	48344055	2.22137	1.57962
19	48390149	2.90093	2.42939
19	48458484	3.24712	2.93337
19	48555997	2.07604	1.42147
19	48765358	2.16968	1.52243
19	49778830	2.18095	1.53481
19	50301329	2.89317	2.41865
19	50605346	2.50179	1.9081
19	50932243	2.13781	1.48768
19	51681192	2.63497	2.07497
19	52798829	2.02088	1.36359
19	53391683	-3.13671	2.76737
19	53903165	-2.08488	1.43086
19	56831202	-2.14522	1.49573
19	58058937	-2.51659	1.92629
19	58215596	-2.02233	1.3651
19	58941028	-2.05424	1.39846
19	59001306	-2.35733	1.73502
20	2904605	2.03491	1.3782
20	4146807	2.00126	1.34328
20	8158700	2.15616	1.50764
20	9162259	2.25482	1.61718
20	9571148	2.5493	1.96682
20	9652190	2.51125	1.91972
20	15603841	2.90154	2.43023
20	18084010	2.34159	1.71665
20	18216702	2.13458	1.48419
20	18263350	2.20561	1.56207
20	18668602	2.14445	1.4949
20	18813229	-2.33114	1.70452
20	21013486	2.11467	1.46271
20	21739653	-2.21785	1.57569
20	22184065	2.56043	1.98071
20	22872037	-2.06895	1.41397
20	23690850	-2.85436	2.36529
20	23717682	-1.97283	1.31413
20	30078501	-2.46644	1.86498
20	34364042	-2.44486	1.8389
20	37471285	-2.36423	1.7431
20	37681935	-1.97673	1.3181
20	38271943	-2.63386	2.07355
20	41521781	-2.50538	1.91251
20	42074629	2.52732	1.93954
20	42859893	2.23212	1.59165
20	47699210	2.67799	2.13039
20	49357782	-2.68232	2.136
21	2549106	1.97114	1.3124
21	4152966	2.28483	1.65125
21	10518448	-2.95269	2.50167
21	15312883	2.1174	1.46564
21	15679138	-2.63594	2.07621
21	15763542	2.34863	1.72486
21	16378476	2.24876	1.61035
21	18655157	-2.10541	1.45277
21	19166915	-2.3815	1.7634
21	23771834	-4.26261	4.69454
21	27165626	2.4985	1.90407
21	28262954	-2.5486	1.96594
21	28547906	-3.27858	2.98159
21	29491303	-2.0396	1.3831
21	30751827	2.52973	1.94253
21	30973278	1.97462	1.31595
21	31279431	2.10627	1.4537
21	31372462	2.22038	1.57851
21	31549583	2.78988	2.27796
21	33150538	-4.16911	4.51457
21	34648689	2.04207	1.38569
21	39691463	2.16768	1.52023
21	47792907	2.34245	1.71766
23	3002998	-1.97159	1.31286
23	6380531	-2.11979	1.46822
23	6396969	-2.2782	1.6437
23	8352291	-3.01219	2.58608
23	9523539	2.34986	1.7263
23	12307673	-2.28543	1.65193
23	17649197	-2.69558	2.15325
23	18945789	-2.34099	1.71596
23	18982171	1.99328	1.33507
23	20363654	2.47065	1.87009
23	22032750	-3.36497	3.11605
23	22891251	-2.45704	1.85361
23	23077913	2.065	1.4098
23	23652455	2.27632	1.64155
23	23836874	2.24522	1.60635
23	26699038	3.38045	3.14045
23	27898991	-2.52904	1.94166
23	30130481	2.57045	1.99325
23	30461912	2.1178	1.46608
23	34588992	2.60775	2.04029
23	39828270	2.01237	1.35477
23	39945014	2.03833	1.38178
23	40884626	2.93891	2.48232
23	40944368	2.05714	1.40151
23	44731775	2.36263	1.74123
23	46362141	2.4208	1.81005
23	46479469	2.09049	1.43683
23	47503671	2.04517	1.38893
23	48699656	2.32634	1.69896
23	53040192	2.7572	2.23434
23	53089431	2.46866	1.86768
23	54419466	2.6465	2.08976
23	59686993	2.10513	1.45247
23	61034184	2.15446	1.50579
24	12952274	1.96613	1.3073
24	18035114	-3.04997	2.64042
24	18056244	-2.06398	1.40872
24	27526097	2.28823	1.65514
24	27533351	2.33345	1.70721
24	31943864	-2.07072	1.41584
24	33798780	-2.57965	2.0048
24	33953578	-1.97935	1.32078
24	33961710	2.20302	1.55919
24	36763860	-2.34543	1.72113
25	738253	2.034	1.37725
25	3521289	2.08124	1.42699
25	4883217	2.04612	1.38993
25	5324388	2.1924	1.54744
25	5494684	2.10813	1.45568
25	7029935	2.06801	1.41297
25	7053011	2.42226	1.81179
25	9497419	-3.03975	2.62566
25	11770956	-2.14807	1.49883
25	15973240	2.32319	1.69531
25	16259639	2.08092	1.42665
25	16477295	-2.2794	1.64506
25	17206699	-2.00134	1.34337
25	17290421	-2.68225	2.13591
25	18127558	2.14309	1.49341
25	21126893	-2.35241	1.72927
25	21151401	-2.31998	1.6916
25	21454758	-2.99017	2.55467
25	21525255	-2.17941	1.53311
25	21588913	-2.80547	2.29892
25	21641151	-1.98346	1.32499
25	21675770	-2.38264	1.76475
25	21770111	-2.28181	1.64781
25	24877601	-2.58207	2.00785
25	30755632	-2.14949	1.50038
25	31037322	-2.31244	1.68291
25	31697619	-2.91091	2.44324
25	35354809	2.27416	1.6391
25	40176792	2.19031	1.54513
25	41911462	-1.96963	1.31086
25	42207614	-2.66558	2.11432
25	42977919	-2.11091	1.45867
25	43138322	-1.98981	1.33151
26	2828895	-2.34831	1.72448
26	6390471	-2.31077	1.68099
26	6973407	-2.05368	1.39787
26	7018540	-2.5276	1.93989
26	8031383	-2.32581	1.69834
26	8277639	-2.59919	2.02945
26	10223750	-2.20352	1.55975
26	11034615	-1.97583	1.31719
26	11375662	2.81059	2.30583
26	13653623	-3.0773	2.68009
26	14970525	2.0433	1.38698
26	15213310	1.97088	1.31214
26	15486053	2.40045	1.78582
26	18255713	3.03363	2.61685
26	18972911	-2.35233	1.72917
26	20034825	-1.96625	1.30742
26	22779732	2.20024	1.55611
26	23065510	2.09927	1.4462
26	24045995	-2.52095	1.93167
26	25696415	-4.04541	4.28206
26	31343847	2.36728	1.74668
26	31475109	3.28499	2.99146
26	31496523	3.18925	2.84575
26	31534369	2.82833	2.32983
26	31989657	-2.07362	1.4189
26	33869393	-2.27248	1.63718
26	35876688	-2.08259	1.42842
26	35994904	-2.79699	2.28751
26	37119640	3.30041	3.01528
26	38775097	2.36957	1.74937
26	39813010	-2.37531	1.75612
26	40793718	2.40584	1.79223
26	41103296	2.04061	1.38415
26	42498856	-2.04323	1.3869
[truncated: 2 more rows]

## Sheet: 4
S4: IHS(DL)-5%
CHR	POSITION	IHS	LOGPVALUE
1	5016766	1.95547	1.29647
1	5238612	2.14443	1.49487
1	6816172	3.03732	2.62216
1	7556697	2.18219	1.53617
1	16810918	-1.92866	1.26944
1	17729311	-2.20577	1.56225
1	19277933	-2.23545	1.59538
1	22443318	-2.76552	2.24541
1	22529742	-2.23355	1.59324
1	22611877	2.02969	1.37276
1	22999661	-3.54632	3.40821
1	23709900	2.92174	2.45832
1	23952498	2.04609	1.3899
1	24362394	2.5844	2.01078
1	24538073	2.37301	1.7534
1	24578785	3.12791	2.75436
1	25850121	2.55124	1.96923
1	26751408	-2.66076	2.1081
1	27287535	-3.47685	3.29471
1	27713751	-2.22061	1.57877
1	28171796	-2.43255	1.82412
1	28785578	2.06122	1.4058
1	34864190	2.23201	1.59152
1	36391159	2.73085	2.19947
1	37304186	2.44891	1.84379
1	37354245	2.9414	2.48581
1	37434408	2.14788	1.49862
1	37504986	2.17368	1.52681
1	38313103	3.00368	2.57391
1	39575615	-2.64325	2.08558
1	44859968	-2.32874	1.70174
1	45196769	-1.95035	1.29129
1	45300804	-2.18932	1.54404
1	50083890	2.36506	1.74407
1	50250861	2.16322	1.51535
1	50306410	2.87108	2.3882
1	50316433	2.52415	1.93563
1	50555666	2.00926	1.35155
1	60401908	-1.92805	1.26882
1	62885134	-1.96772	1.30891
1	66872738	-2.69776	2.15609
1	67778014	-2.71242	2.17527
1	69657697	1.9921	1.33386
1	72616420	-2.01709	1.35966
1	73905075	-2.08561	1.43164
1	73928927	-2.06393	1.40866
1	94310141	-2.47587	1.87644
1	94731106	2.39235	1.77622
1	94793784	2.38654	1.76936
1	94802323	3.34593	3.08615
1	96216737	-1.97655	1.31792
1	96341598	-5.04232	6.33731
1	96782015	-2.99667	2.56392
1	96798052	-2.14597	1.49655
1	96960192	-2.9072	2.43808
1	97192711	-2.93161	2.4721
1	97627565	-2.36401	1.74285
1	97808486	-2.23788	1.5981
1	99896856	-4.28055	4.72948
1	100001324	2.20084	1.55677
1	101073923	-2.17255	1.52558
1	101230835	-2.29145	1.65881
1	101587009	-2.24378	1.60473
1	101738222	2.23615	1.59616
1	102357366	-2.23562	1.59556
1	103509463	-2.24157	1.60225
1	103566484	-4.88945	5.99517
1	104733901	-2.64698	2.09037
1	105159143	-2.18941	1.54413
1	106538632	-2.29795	1.66626
1	108415563	-2.14155	1.49174
1	109411354	-3.43253	3.22331
1	111294404	-2.15437	1.50569
1	111532788	-2.0291	1.37214
1	113034032	-2.50133	1.90753
1	113185540	-2.28829	1.6552
1	113771148	-2.94911	2.49663
1	116100525	-2.38846	1.77162
1	116175786	-2.51246	1.92121
1	116253103	-2.0709	1.41603
1	116388486	-2.25998	1.62301
1	117927713	-2.51282	1.92165
1	118072664	-2.15507	1.50646
1	124599039	2.52145	1.93228
1	124734785	2.26373	1.62726
1	125605357	2.41079	1.79811
1	127065753	-2.03911	1.38259
1	128983286	-2.14928	1.50015
1	129024743	-2.06725	1.41217
1	130024767	-2.78376	2.26976
1	130198485	-2.36876	1.74842
1	130774107	-2.78446	2.2707
1	130950616	2.03472	1.378
1	131560617	2.3799	1.76152
1	131702493	2.91181	2.44449
1	131826506	2.6089	2.04175
1	136142924	2.05199	1.39609
1	138863816	2.45851	1.85538
1	139006820	2.01485	1.35734
1	139038466	3.10156	2.71556
1	139362470	2.06981	1.41487
1	139388889	3.51669	3.35955
1	139483615	2.01866	1.36128
1	139567407	1.94924	1.29016
1	144380319	-2.07714	1.42263
1	144698991	-2.10097	1.44801
1	146912588	-1.99633	1.3382
1	147515992	2.21833	1.57622
1	151156446	-2.23981	1.60027
1	151267971	-2.11687	1.46508
1	151479401	-2.25558	1.61803
1	155539676	-2.00613	1.34831
1	156245252	-3.82128	3.87693
1	156272813	-3.33612	3.07081
1	156477744	2.00774	1.34998
1	157164769	1.96334	1.30446
1	158774791	-2.85828	2.37065
1	159749299	-2.78278	2.26845
1	160114886	-1.93362	1.27442
1	162031059	2.62043	2.05641
1	164834015	2.02918	1.37223
1	166429246	3.51332	3.35404
1	169391396	-2.67018	2.12027
1	169435210	-2.78485	2.27123
1	169564883	-3.52201	3.36827
1	169717039	-2.39597	1.78051
1	170472186	-2.28586	1.65242
1	170732940	-2.28166	1.64764
1	170843338	-4.19921	4.57211
1	171428022	-2.68676	2.14177
1	171647283	-2.43666	1.82905
1	171840264	-2.70703	2.1682
1	171891170	-2.14089	1.49103
1	172073898	-2.76407	2.24348
1	172250995	-2.70444	2.16482
1	173060296	2.30712	1.67679
1	173535267	-2.50877	1.91667
1	173590014	1.94604	1.28693
1	174236542	-2.50585	1.91308
1	175907838	-1.95794	1.29898
1	176616054	-2.14903	1.49987
1	178013813	-2.38878	1.772
1	178149042	-3.01319	2.58751
1	178196916	-3.01319	2.58751
1	180543014	-2.70504	2.16561
1	181595582	-3.03577	2.61993
1	183602489	2.08869	1.43492
1	183640650	-2.26556	1.62933
1	186815783	-2.21634	1.574
1	186909669	-2.51588	1.92542
1	187373875	2.17601	1.52937
1	187475466	3.47141	3.28589
1	188200335	2.05864	1.40309
1	188758727	2.39026	1.77375
1	188771668	2.23231	1.59186
1	188842755	3.69351	3.65525
1	188865913	3.05656	2.64996
1	189088599	2.60225	2.03332
1	189975867	-2.82869	2.33033
1	190060582	-2.99806	2.5659
1	190182714	-2.55306	1.97151
1	190615599	-2.31466	1.68547
1	190687085	-2.3637	1.74248
1	191592444	-3.01949	2.59653
1	191651837	-2.76767	2.24828
1	191777354	-2.16086	1.51278
1	192160264	-4.95629	6.14355
1	193580634	-2.84419	2.3514
1	195866542	2.22182	1.58012
1	201071803	-2.19155	1.5465
1	201130035	-3.33385	3.06726
1	201471554	1.95603	1.29704
1	202775248	2.37498	1.75573
1	204351915	2.10774	1.45527
1	205107119	2.19027	1.54508
1	205345624	2.6195	2.05523
1	205428696	2.39169	1.77544
1	205440970	2.52168	1.93258
1	205492992	2.2634	1.62688
1	207354600	-1.92833	1.2691
1	213199670	2.17086	1.52372
1	213213874	2.02307	1.36587
1	218219851	1.97254	1.31383
1	221076999	2.29406	1.6618
1	223138421	1.99384	1.33564
1	223552348	2.5598	1.97992
1	223603707	2.65317	2.09833
1	229831618	-2.27224	1.63691
1	230030291	-2.20204	1.55811
1	230234932	-2.56976	1.99238
1	238996820	-2.09978	1.44675
1	242427803	-2.47717	1.87802
1	251491464	-2.07705	1.42254
1	256714494	-2.07544	1.42084
1	257507901	-1.96649	1.30766
1	258148544	-3.2142	2.88337
1	259083296	-3.83033	3.89289
1	261165023	2.47132	1.87091
1	261182340	2.68893	2.14459
1	263854637	1.99209	1.33384
1	267245989	1.99236	1.33412
1	267256572	2.5156	1.92507
1	267826041	1.9586	1.29965
1	270698357	-2.20157	1.55759
1	271508833	-2.30505	1.6744
1	273144192	2.70167	2.1612
1	273209850	1.93253	1.27332
1	273302228	-2.43586	1.82808
1	273341002	2.30944	1.67946
1	273499710	2.08198	1.42777
1	273606163	-2.16302	1.51514
1	274747452	-2.00986	1.35217
2	5526115	2.61304	2.047
2	6329070	-2.04914	1.3931
2	6973371	-2.04866	1.3926
2	12597644	-2.40645	1.79294
2	15316224	-3.917	4.04741
2	21080059	-4.70409	5.59347
2	21756019	-3.10832	2.72549
2	22044476	1.98482	1.32638
2	22128774	2.29405	1.66179
2	22963619	1.96065	1.30173
2	24646366	-2.67473	2.12615
2	24966147	-5.18104	6.65629
2	25181840	-2.22299	1.58142
2	26520393	-4.71998	5.62733
2	26807018	-2.06235	1.407
2	26932618	-2.6481	2.0918
2	27311358	-5.31789	6.9789
2	27629998	-4.45981	5.08602
2	28452400	-2.2962	1.66426
2	30173541	-2.13454	1.48414
2	30785949	-5.71519	7.96026
2	31312523	-1.99655	1.33843
2	31992177	-5.50144	7.424
2	32211152	-2.02401	1.36684
2	33270908	-3.72489	3.70907
2	34949930	2.17548	1.52879
2	35041747	-2.5115	1.92002
2	36075528	-2.93095	2.47117
2	38155780	-2.71996	2.18515
2	39411236	-2.0088	1.35107
2	41726358	-3.29888	3.01292
2	43735061	2.00333	1.34542
2	46146229	-3.99387	4.18706
2	46163449	-3.99387	4.18706
2	47733694	-2.26849	1.63266
2	48245538	-2.35251	1.72939
2	48586900	-3.50666	3.34317
2	48731082	4.07977	4.34602
2	48762835	-4.76672	5.72758
2	48816011	-4.66702	5.51485
2	48930164	-2.94263	2.48753
2	49071753	4.21923	4.61058
2	49242884	-5.37434	7.11427
2	49355077	-3.7323	3.72184
2	49410834	-2.09452	1.44113
2	49451490	-2.80827	2.3027
2	49505669	-3.78455	3.81252
2	49577068	2.93085	2.47103
2	49602010	-5.8238	8.24014
2	49646230	4.49849	5.1647
2	49684622	-3.38636	3.1498
2	50146804	3.91379	4.04164
2	50162319	2.96448	2.51827
2	50236460	3.4507	3.25249
2	50344477	2.00865	1.35092
2	50357777	-3.84353	3.91621
2	50389489	3.92886	4.0688
2	50419580	5.42202	7.22967
2	50500110	-3.35186	3.09545
2	50934632	4.13411	4.44814
2	51012330	3.99454	4.1883
2	51106073	-3.13409	2.76349
2	53563082	-2.38223	1.76427
2	53600737	3.26439	2.95979
2	53725483	-1.92912	1.2699
2	53991275	3.12013	2.74287
2	54047306	-1.99661	1.3385
2	54061950	3.16945	2.81609
2	54386685	-4.13106	4.44238
2	54801135	5.17527	6.64286
2	55029305	-3.29026	2.99959
2	55136707	-3.2716	2.97086
2	55304410	3.44153	3.23775
2	55415073	-2.89406	2.41988
2	55425163	-3.64147	3.56689
2	55464316	5.13401	6.54724
2	55493174	4.1099	4.40248
2	55517816	5.58696	7.63624
2	55548084	-3.42444	3.21037
2	55660991	4.44561	5.05728
2	55709509	-3.74458	3.74305
2	55758208	2.63319	2.07269
2	56039866	3.54779	3.41063
2	56191129	-3.14565	2.78062
2	56354875	2.82892	2.33063
2	56556228	-2.48214	1.88407
2	56639600	-2.65968	2.10671
2	56714900	2.27717	1.64252
2	56913417	2.77498	2.25802
2	56929568	3.59124	3.48266
2	57100920	1.95129	1.29224
2	57131975	3.60374	3.50352
2	57265076	4.32438	4.81541
2	57343523	4.24651	4.66329
2	57376604	3.23773	2.91907
2	57495366	4.65552	5.49059
2	57528055	4.86472	5.94074
2	57662874	-3.91535	4.04444
2	57696058	2.71293	2.17593
2	57707823	-7.26037	12.4134
2	57722227	-8.53593	16.8569
2	57756898	5.33922	7.02991
2	57804814	2.17429	1.52749
2	57823523	2.9451	2.491
2	57911484	3.69322	3.65476
2	58035581	-6.26924	9.44032
2	58102980	2.33724	1.7116
2	58258740	-2.81978	2.31825
2	58368498	2.49955	1.90535
2	58413160	-4.69771	5.57989
2	58445254	3.66635	3.60899
2	58497237	-2.60064	2.03128
2	58549671	-2.60064	2.03128
2	58600330	-4.18312	4.54131
2	59340110	3.44425	3.24211
2	59440375	3.6594	3.59721
2	59471881	2.91862	2.45397
2	59613195	1.94526	1.28614
2	59698643	2.93938	2.48297
2	60044110	2.21589	1.5735
2	60161996	2.79632	2.28661
2	60273537	2.91362	2.447
2	60998882	2.01375	1.3562
2	62167958	-2.54299	1.95897
2	62416830	-3.26084	2.95435
2	62524786	-5.60679	7.68588
2	62820094	-4.33966	4.84557
2	63263649	-2.56026	1.9805
2	67763382	-2.89332	2.41885
2	69201411	-3.36465	3.11554
2	70040931	-2.09349	1.44003
2	76464705	1.92825	1.26902
2	77416440	-3.34579	3.08593
2	77435455	-3.56961	3.44671
2	77462741	-4.26796	4.70495
2	77978409	-2.64344	2.08583
2	78792339	-2.45202	1.84754
2	79028136	-2.82236	2.32175
2	79143799	-4.16034	4.49788
2	80125390	-2.66931	2.11914
2	80147386	2.00585	1.34802
2	81666272	-2.88651	2.40944
2	81819011	-2.764	2.24338
2	81853228	-2.44849	1.84328
2	83457472	-2.04064	1.38419
2	85956091	2.53747	1.95211
2	87138916	2.26308	1.62652
2	87257501	-2.61882	2.05437
2	88986269	-2.23991	1.60038
2	91996530	-2.62321	2.05995
2	92454972	-2.85335	2.3639
2	92631842	-1.92826	1.26903
2	93152913	-2.34425	1.71976
2	93349246	2.07699	1.42248
2	93536704	-3.02467	2.60397
2	93795001	-2.32265	1.6947
2	93947207	2.18869	1.54334
2	94075848	2.55403	1.97272
2	94096225	-2.88765	2.41102
2	94251657	-3.73933	3.73398
2	94445737	-2.41715	1.80569
2	94761838	-3.03978	2.62571
2	94768669	-2.37681	1.75788
2	94846978	1.94115	1.28199
2	95077650	-4.15403	4.48588
2	99427585	-2.09783	1.44466
2	103230310	-2.21631	1.57398
2	103629915	-2.50304	1.90963
2	107227866	2.05294	1.39709
2	107331590	2.05907	1.40354
2	108309773	2.16896	1.52164
2	109420304	-2.31744	1.68868
2	110973427	-1.9804	1.32185
2	111172962	1.92923	1.27001
2	114955024	-2.03483	1.37812
2	116350674	-2.049	1.39295
2	117314510	2.19891	1.55464
2	119654696	-1.99988	1.34186
2	119854666	-2.12823	1.47733
2	121734938	3.09227	2.70195
2	123446725	2.61822	2.05359
2	124557619	-2.13227	1.48169
2	127070041	2.17044	1.52327
2	127813744	-2.10352	1.45074
2	130818423	2.06888	1.4139
2	132323750	-1.96894	1.31016
2	134770618	-2.32212	1.69408
2	135636519	1.93595	1.27676
2	140560157	2.00916	1.35145
2	141695271	-3.28193	2.98674
2	143203167	-2.20149	1.5575
2	143297335	-2.83663	2.34111
2	152620709	-1.98472	1.32629
2	155789140	-2.00469	1.34682
2	155889712	2.1439	1.4943
2	156503643	2.38824	1.77136
2	156555652	2.03722	1.38061
2	158827485	-1.96461	1.30575
2	161578678	2.25079	1.61263
2	162309378	-2.68878	2.1444
2	165941483	-3.57577	3.45692
2	171228786	-1.99617	1.33804
2	171532310	-2.34046	1.71534
2	173277109	2.15367	1.50493
2	175089477	-2.04385	1.38755
2	176369323	-2.32155	1.69342
2	178305306	2.04079	1.38435
2	178388511	2.17424	1.52743
2	178434313	2.02406	1.3669
2	181260925	2.39471	1.77901
2	181430377	-2.22836	1.58743
2	184507559	1.93376	1.27456
2	187234853	2.36252	1.74109
2	188317494	-3.55057	3.41522
2	188623575	1.92694	1.26771
2	194218880	-2.15409	1.50538
2	194302020	-2.04565	1.38944
2	195475557	2.51899	1.92926
2	196487903	-2.33205	1.70557
2	196669044	-3.41678	3.19814
2	197031457	-3.63261	3.55196
2	197056568	-2.99614	2.56317
2	197093416	-2.22913	1.58829
2	198535220	-2.50781	1.91549
2	201064060	2.02992	1.37299
2	202909283	-1.97247	1.31376
2	202942570	-2.83062	2.33295
2	203219228	-1.97223	1.31351
2	205572258	2.06792	1.41288
2	210595456	-2.31228	1.68272
2	210626872	2.06705	1.41196
2	211289169	1.97867	1.32009
2	213148055	-3.8922	4.00288
2	213315379	2.32366	1.69586
2	215641893	2.189	1.54368
2	220517661	2.78942	2.27735
2	220780799	2.70796	2.16942
2	220818676	1.9694	1.31062
2	220903491	2.10434	1.45162
2	220963516	2.48844	1.89176
2	221078667	3.03473	2.61844
2	221245334	-1.99836	1.34029
2	222306176	-2.73656	2.20701
2	223364912	-3.09881	2.71153
2	223572433	-2.54565	1.96228
2	226477839	-2.09343	1.43997
2	226617529	-3.16029	2.80241
2	226828226	-1.96473	1.30588
2	227734587	2.27037	1.63479
2	227830415	2.19123	1.54614
2	239932238	2.36482	1.74379
2	239958619	2.34261	1.71785
2	240756928	2.068	1.41296
2	241506698	1.99025	1.33195
2	244962782	2.16501	1.51732
3	4026147	2.15152	1.50258
3	4388815	-1.96077	1.30184
3	8109983	-2.28531	1.6518
3	10286081	-2.072	1.4172
3	11830947	-2.9219	2.45854
3	13387919	2.69513	2.15266
3	23426707	2.09762	1.44444
3	23523710	1.99391	1.33572
3	24062237	-1.97655	1.31792
3	24522594	2.3824	1.76446
3	24647215	2.07928	1.42491
3	25612070	2.23105	1.59044
3	25812519	2.15764	1.50926
3	25854574	2.49202	1.89613
3	29333925	-2.20134	1.55734
3	29736153	-2.91036	2.44248
3	30669369	-2.36011	1.73827
3	30985770	2.58196	2.00771
3	31001838	3.06961	2.66891
3	31052995	2.1549	1.50627
3	31240559	2.10638	1.45381
3	32394716	-2.14819	1.49895
3	35834197	-2.47255	1.8724
3	35870140	-1.9672	1.30838
3	36186835	-2.18091	1.53477
3	37956141	-2.7808	2.2658
3	38652227	-2.93777	2.48072
3	38692844	-3.27399	2.97453
3	39485848	-1.96095	1.30203
3	40191001	-2.70497	2.16551
3	40294935	-3.66975	3.61478
3	40441564	-2.94927	2.49685
3	41753136	-2.71835	2.18304
3	42381228	2.64082	2.08247
3	42918427	-3.20143	2.86408
3	44631009	2.57763	2.00227
3	45675357	2.36378	1.74257
3	45725627	2.46207	1.85968
3	46120617	-3.36709	3.11938
3	46259510	-4.66811	5.51715
3	46325712	2.14369	1.49407
3	46351075	2.27796	1.64342
3	47181869	-2.84136	2.34754
3	49173969	3.39683	3.16639
3	49251747	2.29112	1.65844
3	49272473	2.47271	1.8726
3	49312419	3.75975	3.76934
3	49374328	3.28987	2.99898
3	49411618	2.39596	1.7805
3	52205603	-1.93423	1.27503
3	52567205	-2.21879	1.57673
3	54028026	-2.2099	1.56684
3	56499633	2.31849	1.68988
3	57465852	2.3207	1.69244
3	58188562	-2.18984	1.54461
3	60088420	2.7901	2.27826
3	60132076	2.09979	1.44675
3	60344387	-2.41552	1.80374
3	60359775	-3.02393	2.60291
3	61034480	-2.07069	1.41581
3	61105649	-3.09759	2.70974
3	62333538	-2.05499	1.39924
3	63300491	-2.21243	1.56965
3	63636482	-2.07188	1.41707
3	65233197	-2.21426	1.57169
3	65612958	2.18809	1.54268
3	65859994	2.11111	1.45889
3	66075410	-2.12814	1.47723
3	66350847	-3.2181	2.88927
3	66819248	-3.14278	2.77636
3	66998661	-2.00668	1.34888
3	67458520	1.97237	1.31366
3	67610835	-3.57066	3.44844
3	67678740	2.05255	1.39668
3	67689897	2.5638	1.98492
3	68474039	-3.22791	2.90415
3	71144817	2.48355	1.88579
3	73964191	-2.36446	1.74337
3	75107095	-2.14918	1.50004
3	75293381	1.96432	1.30546
3	76998393	-2.33093	1.70427
3	77641093	-2.55296	1.97138
3	81007385	3.106	2.72208
3	82556367	2.06218	1.40682
3	83951658	-2.58901	2.01658
3	84911759	2.02846	1.37147
3	85540499	-2.10438	1.45166
3	88619302	2.10162	1.44871
3	88686150	2.04623	1.39005
3	94148739	2.1672	1.51971
3	96219369	2.7389	2.2101
3	96371620	1.95849	1.29953
3	96859573	2.068	1.41297
3	99286092	-2.24495	1.60605
3	104217317	1.96923	1.31045
3	108058182	-2.42946	1.82041
3	108076068	-2.35489	1.73216
3	108143243	-2.50776	1.91543
3	108191824	-2.50776	1.91543
3	109932271	-2.43387	1.8257
3	110217035	-2.13297	1.48245
3	110405090	-4.5465	5.26325
3	110431071	-2.33268	1.70631
3	112984133	-2.68908	2.14478
3	114684255	2.07314	1.4184
3	115031898	-3.14702	2.78266
3	115622704	-3.23424	2.91375
3	116238097	-2.48963	1.89321
3	118650150	2.06059	1.40514
3	118788818	3.00122	2.57041
3	120136049	2.34389	1.71933
3	122040437	-2.27744	1.64283
3	122685246	-2.26603	1.62987
3	122952943	-2.91948	2.45517
3	123150656	-5.44664	7.28962
3	124389813	-2.81811	2.31599
3	126483447	-2.65442	2.09994
3	129031392	-2.38067	1.76242
3	130566828	-2.00029	1.34229
3	132310841	-1.95494	1.29593
3	133977235	2.72669	2.194
3	136258983	-2.40414	1.7902
3	136338867	2.80297	2.29555
3	137391996	-3.22546	2.90042
3	139147889	-2.80285	2.29539
3	139960392	-1.98168	1.32317
3	140154108	-2.43503	1.82709
3	142576678	2.30415	1.67338
3	143903324	-2.22204	1.58037
3	147167342	-2.83967	2.34524
3	149023929	-2.36512	1.74414
3	149778114	-2.7195	2.18455
3	151688554	1.95087	1.29181
3	151710366	-1.94916	1.29008
3	152215311	2.08422	1.43016
3	152795421	2.76212	2.24088
3	152821893	-2.17808	1.53165
3	154735486	-1.96017	1.30124
3	155315366	2.00959	1.35188
3	155660948	2.32036	1.69205
3	157763580	-1.92632	1.26709
3	162903558	2.02098	1.3637
3	163590043	2.07101	1.41614
3	169364617	3.28	2.98378
3	169867571	2.90919	2.44086
3	170592193	2.05285	1.397
3	171249010	2.61799	2.05331
3	171544143	2.31381	1.68449
3	172318247	-2.13302	1.4825
3	176744641	-1.93821	1.27904
3	185437449	1.98349	1.32502
3	185446443	2.36116	1.7395
3	188385646	2.05143	1.39551
3	189547874	-3.68435	3.63962
3	193085453	-2.23985	1.60032
3	197978242	-2.39093	1.77454
3	200912097	2.42769	1.81829
3	205405234	-2.80389	2.29679
3	209841677	2.35484	1.73211
3	213708655	2.21613	1.57377
3	213824504	-2.32591	1.69847
3	214149668	-1.92705	1.26782
3	214356971	-2.60158	2.03247
3	215011189	2.02777	1.37076
3	218664932	-1.94684	1.28773
3	220200583	-2.07853	1.42411
3	222403694	2.35011	1.72659
4	9852609	2.18053	1.53434
4	10609123	2.47175	1.87143
4	14291880	2.233	1.59263
4	15454749	-2.20936	1.56624
4	19777339	2.04678	1.39062
4	23514774	-2.18261	1.53664
4	23534762	-2.0254	1.36829
4	26103732	2.0156	1.35812
4	30928854	1.97841	1.31983
4	32021079	2.02344	1.36625
4	32178590	2.00263	1.34469
4	33336791	1.98103	1.3225
4	34903280	2.21192	1.56908
4	39457594	-2.08596	1.432
4	39799725	-2.00517	1.34732
4	42840555	2.39852	1.78353
4	48304254	-2.12246	1.47109
4	52211941	-2.18657	1.541
4	53501954	-1.98692	1.32854
4	54638726	-2.50144	1.90767
4	57713493	-1.93181	1.2726
4	57874595	-2.56039	1.98066
4	59148484	2.06391	1.40865
4	61140227	-3.1718	2.8196
4	61995385	-2.30458	1.67387
4	68360241	2.07172	1.41689
4	68409332	1.9689	1.31012
4	68601186	2.00435	1.34647
4	68639881	2.30262	1.67161
4	68708419	-1.94076	1.2816
4	68754789	2.48146	1.88325
4	71164019	1.98723	1.32885
4	71396639	2.00306	1.34514
4	71984688	-2.04928	1.39324
4	76994748	2.21071	1.56774
4	77914771	2.57135	1.99437
4	79935807	-2.16611	1.51852
4	81351002	-3.05358	2.64565
4	82212446	-2.40513	1.79138
4	83010602	-2.1389	1.48887
4	83069628	-2.01233	1.35473
4	83451488	1.93954	1.28038
4	84674281	-1.97307	1.31437
4	85446910	2.2135	1.57085
4	85478735	3.0157	2.5911
4	85509629	2.09869	1.44558
4	90818623	-2.66036	2.10759
4	92094224	2.10102	1.44807
4	92723759	-2.23872	1.59904
4	97107095	2.84834	2.35706
4	97503397	-2.19448	1.54973
4	98791243	2.23749	1.59766
4	101482390	2.1091	1.45673
4	101506026	2.1091	1.45673
4	108574116	-2.25032	1.6121
4	117207987	2.0781	1.42365
5	1068903	2.18948	1.54421
5	6168207	1.94916	1.29008
5	7310028	2.33847	1.71303
5	9459102	2.12519	1.47404
5	12527988	-2.03559	1.37891
5	14054204	-3.07081	2.67064
5	17193237	-1.93629	1.2771
5	18034360	-1.99838	1.34031
5	20785279	-2.38117	1.76301
5	21629441	-2.01039	1.35272
5	22054155	-2.0778	1.42334
5	27467476	-3.81439	3.8648
5	28873095	-4.35549	4.87689
5	31313189	-2.08135	1.4271
5	34065653	2.38087	1.76266
5	34424060	2.2389	1.59925
5	35069508	-2.97143	2.5281
5	35660346	1.9764	1.31777
5	36328533	-3.54999	3.41425
5	36543472	-4.99118	6.22177
5	37078919	-2.10179	1.4489
5	41357859	2.30532	1.67472
5	43236671	-2.04246	1.38609
5	44358333	-2.22458	1.5832
5	44995560	-2.2664	1.63028
5	46019985	-2.33866	1.71326
5	46208843	-1.98775	1.32938
5	46554837	-2.25507	1.61746
5	46575228	-2.77588	2.25922
5	46813014	-2.22802	1.58705
5	48301158	-1.93786	1.27868
5	51934194	2.52068	1.93134
5	54113736	2.25773	1.62047
5	54151380	1.9428	1.28366
5	62691042	-3.26153	2.95541
5	63323984	-2.10642	1.45386
5	63935100	2.02208	1.36484
5	65072268	-6.16522	9.15253
5	65459444	2.14681	1.49745
5	66696151	-2.79309	2.28227
5	68481688	-5.63338	7.75274
5	69952956	-3.46676	3.27837
5	69998070	-2.00253	1.3446
5	70412616	2.49215	1.89629
5	70420867	2.20363	1.55988
5	70511061	2.03143	1.37457
5	70537345	2.09926	1.44619
5	71235799	2.33026	1.7035
5	71380647	2.50799	1.91571
5	72668849	2.35777	1.73554
5	72733193	-2.03797	1.3814
5	72843779	-2.97168	2.52845
5	73034612	-2.34738	1.72341
5	73066203	-2.31665	1.68776
5	73519167	-2.60884	2.04167
5	74236826	2.16216	1.51419
5	77888494	-2.43588	1.82811
5	78926011	-3.31341	3.03542
5	80225536	2.48289	1.88498
5	80247999	2.16307	1.51519
5	82425417	-2.15138	1.50244
5	85919581	-3.1218	2.74533
5	87393402	-2.55281	1.9712
5	87899993	-2.18629	1.5407
5	88154823	-3.58565	3.47334
5	88170828	-2.03792	1.38134
5	88746609	1.94684	1.28773
5	89252841	-2.39533	1.77974
5	91022426	-2.78393	2.26999
5	91315118	2.098	1.44485
5	92754274	2.22199	1.5803
5	93031420	2.36526	1.74431
5	95027180	-2.04324	1.38692
5	95946161	-2.04615	1.38997
5	96452789	2.11692	1.46513
5	99759486	2.53356	1.94726
5	101514688	-2.17254	1.52557
5	102191268	-1.98679	1.3284
5	102626994	2.41301	1.80075
5	104423293	-2.73254	2.20171
5	105180211	-2.1618	1.5138
6	2851386	-4.21527	4.60297
6	3268079	-3.13423	2.7637
6	4016352	2.30918	1.67915
6	4170645	2.35238	1.72923
6	6293542	2.14125	1.49142
6	6994356	-2.97882	2.53857
6	7641930	-2.44423	1.83815
6	13735987	3.18228	2.83528
6	13750284	2.34851	1.72472
6	13763327	2.82724	2.32835
6	13789813	-2.19554	1.55091
6	16797166	2.63112	2.07005
6	18982682	-2.24572	1.60692
6	20651517	2.2376	1.59779
6	20754034	3.07775	2.68075
6	20784776	1.93065	1.27143
6	20996208	3.20945	2.87619
6	21249082	1.96043	1.30151
6	21592841	2.4508	1.84607
6	21620689	1.96768	1.30888
6	21628996	2.34549	1.7212
6	23801483	-4.75025	5.69215
6	25219589	-2.29977	1.66834
6	25673214	-3.49729	3.32789
6	25892055	-4.97365	6.18241
6	26171331	2.53696	1.95148
6	26229010	1.96917	1.31039
6	26355644	-4.87637	5.96635
6	26626712	-2.81584	2.31291
6	26848019	-3.42654	3.21373
6	26900044	3.66385	3.60476
6	26978543	2.05888	1.40334
6	27050976	-4.86762	5.9471
6	27220480	-4.17803	4.53158
6	27365962	-4.9781	6.1924
6	27523305	-3.91618	4.04593
6	27872427	-5.33724	7.02514
6	27978970	2.24494	1.60603
6	28152326	2.97645	2.53521
6	28441974	3.93966	4.08833
6	28486754	-6.23741	9.35176
6	28574282	-7.09448	11.8866
6	28628003	-2.56606	1.98775
6	28676510	2.37884	1.76026
6	28698320	2.20849	1.56527
6	28715207	-5.3723	7.10935
6	28970050	-3.95535	4.11677
6	29028621	-4.41016	4.98593
6	29061061	2.76606	2.24612
6	29117330	-3.83916	3.90849
6	29372590	3.1349	2.76469
6	29450053	-2.07644	1.4219
6	29459722	3.17356	2.82223
6	29609130	-2.74216	2.2144
6	30173410	2.85171	2.36166
6	30188257	3.24602	2.9317
6	30215039	5.53164	7.4986
6	30270059	-4.41616	4.99797
6	30283083	-4.83654	5.87905
6	30301209	-2.95863	2.51003
6	30332015	-6.49668	10.0856
6	30472762	3.26071	2.95415
6	30483454	4.69352	5.57098
6	30528122	3.5647	3.43857
6	30569842	-3.85455	3.93575
6	30662865	-3.47601	3.29333
6	30857621	5.54485	7.53135
6	30923309	-5.8638	8.34448
6	31029166	3.19389	2.85273
6	31056078	3.07246	2.67304
6	31217615	2.84663	2.35473
6	31267860	-4.83182	5.86874
6	31590979	-2.8834	2.40516
6	31852171	4.96274	6.15797
6	32040651	3.19565	2.85537
6	32086666	-1.97911	1.32054
6	32114379	-3.82784	3.88849
6	32131709	-2.18811	1.5427
6	32308495	2.94651	2.49297
6	32361458	-6.22916	9.32889
6	32400692	-6.87846	11.2182
6	32615209	-2.70147	2.16094
6	33219065	2.65248	2.09744
6	33257749	-2.71347	2.17665
6	33394951	2.30479	1.67411
6	33433806	-3.45157	3.25388
6	33467474	-2.45445	1.85047
6	33493183	3.64437	3.57179
6	33523447	3.64437	3.57179
6	33543547	3.73757	3.73094
6	33736941	2.21447	1.57192
6	33873412	2.90886	2.44039
6	34042840	3.08967	2.69814
6	34092385	2.22346	1.58195
6	34155608	3.11785	2.73951
6	34256151	3.16401	2.80796
6	34321055	3.91351	4.04114
6	34399792	2.99252	2.55801
6	34442216	4.23013	4.63161
6	34527623	3.04175	2.62855
6	34630888	4.83222	5.8696
6	34712230	-2.5283	1.94075
6	34744791	4.82788	5.86013
6	34890706	-2.62749	2.06542
6	34965214	-5.63824	7.76499
6	35018128	-2.53312	1.94672
6	35970708	-3.11956	2.74203
6	36040916	3.74683	3.74695
6	36234302	2.68627	2.14114
6	36626596	-2.98205	2.54314
6	36655091	-3.25873	2.95112
6	36839547	-3.26563	2.9617
6	37164263	2.27079	1.63527
6	37254883	2.51929	1.92962
6	37275709	2.51929	1.92962
6	37533664	-2.28606	1.65265
6	37615241	2.9222	2.45896
6	37640732	-3.15469	2.79407
6	37987281	-3.10167	2.71572
6	38180902	3.80573	3.84959
6	38255467	-4.63127	5.43957
6	38310652	-4.14299	4.46495
6	38417881	-4.14299	4.46495
6	38481174	4.55995	5.29103
6	38617412	-4.26391	4.69707
6	38639963	-3.89599	4.00966
6	38668794	1.94552	1.2864
6	38706958	2.09597	1.44267
6	38791597	-3.39076	3.15677
6	38906528	-7.13405	12.0112
6	39035619	-2.21243	1.56965
6	39155358	-1.95487	1.29587
6	39327441	-1.92819	1.26896
6	39448759	-2.68495	2.13941
6	39534418	-2.2749	1.63994
6	40001460	-2.2942	1.66196
6	42329047	2.17587	1.52922
6	42794548	-3.61423	3.52109
6	44214759	-1.97208	1.31336
6	44337509	1.95359	1.29456
6	45242384	-3.58774	3.47683
6	45338177	-6.78851	10.9458
6	46556564	-2.71084	2.17319
6	48198716	-2.97273	2.52994
6	48554148	-3.04039	2.62659
6	48762234	-4.0056	4.20858
6	49644609	-2.88504	2.40741
6	49664896	-3.48176	3.30266
6	50058344	2.64495	2.08776
6	50402578	1.99952	1.34149
6	50418915	2.9839	2.54576
6	50665536	-1.95922	1.30028
6	50673754	-5.05196	6.35922
6	51148541	-3.03399	2.61737
6	51306397	-3.71012	3.68369
6	52458228	-5.50593	7.43507
6	53339588	-2.97895	2.53874
6	53355507	-2.85333	2.36388
6	53388884	-2.16684	1.51932
6	55668697	-2.0868	1.43291
6	57360237	2.4209	1.81017
6	58648374	-2.36272	1.74133
6	60945695	-2.61932	2.055
6	63053163	1.92677	1.26754
6	63212010	2.0715	1.41666
6	64198648	2.25013	1.61189
6	64823983	1.95648	1.2975
6	68034551	2.09064	1.43699
6	72204555	-2.14637	1.49698
6	72533093	-2.48832	1.89161
6	73063433	-2.65576	2.10166
6	74083963	-2.43843	1.83117
6	75911888	-1.93985	1.28068
6	79165093	2.75399	2.23007
6	80594607	-2.9123	2.44517
6	81117614	-2.18456	1.53879
6	84825559	-1.9427	1.28356
6	85469946	3.98376	4.16855
6	90547065	-2.45848	1.85534
6	94075777	2.68596	2.14074
6	95275615	-1.96211	1.30321
6	95325338	1.93931	1.28014
6	96117770	2.00262	1.34469
6	96156401	2.50589	1.91313
6	96342867	2.2175	1.5753
6	96426524	1.95606	1.29707
6	97872705	2.0181	1.36071
6	99748490	-2.06591	1.41075
6	104240372	2.20204	1.5581
6	106841122	-1.95833	1.29937
6	106989247	-2.69936	2.15819
6	107525135	-2.09007	1.43638
6	108872442	2.03708	1.38047
6	109119082	2.01411	1.35657
6	109561439	1.93875	1.27957
6	109711650	2.03853	1.38198
6	111227459	-2.13112	1.48045
6	112234783	-2.2205	1.57865
6	113079816	2.12723	1.47624
6	114552501	1.92728	1.26805
6	114743459	-2.25784	1.62059
7	3025323	-2.1084	1.45597
7	4547524	-2.56179	1.98241
7	6398411	2.92193	2.45859
7	6491022	2.99365	2.55963
7	6512317	2.21191	1.56908
7	10288991	2.24535	1.6065
7	11981277	-3.19546	2.85509
7	12776298	2.03491	1.37821
7	17873014	-1.95331	1.29428
7	18297372	-1.98047	1.32193
7	20219441	-2.42815	1.81884
7	20556382	-2.62173	2.05807
7	21911764	2.12565	1.47453
7	27534612	-2.27064	1.6351
7	30583715	-2.5026	1.90909
7	30628600	-2.75598	2.23271
7	33954832	2.12077	1.46927
7	34991743	2.65843	2.1051
7	37423826	-1.96841	1.30962
7	41783892	2.20624	1.56277
7	45006166	-1.9291	1.26988
7	45206700	2.20933	1.5662
7	48549329	-2.02012	1.3628
7	49599471	-2.09727	1.44407
7	50172322	-2.02541	1.36829
7	50730092	-2.25461	1.61694
7	52697412	-3.27983	2.98351
7	54373868	2.68868	2.14426
7	54766597	-3.14933	2.78609
7	54896743	-1.93657	1.27739
7	54927841	-2.28462	1.65101
7	54966248	-3.16514	2.80965
7	55180628	-2.09292	1.43942
7	55529832	-3.01597	2.59149
7	55637252	-3.281	2.98531
7	58966035	-2.70976	2.17178
7	60674195	2.70824	2.16979
7	61586178	-2.12267	1.47133
7	62032964	2.12777	1.47682
7	62815019	2.18253	1.53655
7	64712330	-2.70779	2.1692
7	66609457	1.92812	1.26889
7	69816880	-2.62816	2.06627
7	70328361	-2.47266	1.87253
7	70334855	2.12472	1.47353
7	70383001	-2.02554	1.36844
7	71427366	-2.87585	2.39476
7	72925998	-2.36489	1.74388
7	73042815	-1.94478	1.28565
7	73099969	-2.25221	1.61423
7	73440287	-2.11123	1.45901
7	73552515	-2.58778	2.01503
7	73609279	-4.83962	5.88577
7	74645636	-3.10908	2.7266
7	74859080	3.29318	3.0041
7	74877921	2.51726	1.92712
7	74949488	2.52312	1.93435
7	75040760	2.30825	1.67809
7	75800495	1.96665	1.30783
7	75867588	2.36757	1.74702
7	77021938	-2.49175	1.8958
7	78921816	-3.05033	2.64094
7	78934025	-2.7817	2.267
7	79831939	-2.34242	1.71762
7	79976213	2.92364	2.46097
7	80844562	2.16775	1.52031
7	81240270	1.96833	1.30954
7	81280067	2.22553	1.58426
7	82077078	-2.31007	1.68018
7	83335439	-2.70241	2.16217
7	85518121	-2.19318	1.5483
7	85693486	-3.25943	2.9522
7	86332071	-3.54803	3.41103
7	86350152	-2.85485	2.36596
7	87048827	-1.96872	1.30994
7	87157642	-2.48912	1.89259
7	89089255	-2.0626	1.40726
7	89225481	-2.37136	1.75147
7	91589143	-2.95154	2.50005
7	95663230	-2.29035	1.65756
7	96554944	2.11858	1.46691
7	96690243	-3.47057	3.28453
7	96789915	-2.04355	1.38724
8	3087755	-2.15907	1.51082
8	3433729	-2.14226	1.49251
8	3446101	-1.93705	1.27786
8	3867391	-1.98736	1.32899
8	8605964	-2.23393	1.59367
8	9763241	-2.16178	1.51378
8	16888761	2.26983	1.63418
8	16975578	2.05182	1.39591
8	18453587	2.12809	1.47717
8	19449384	-2.42921	1.82011
8	20017014	2.48365	1.88591
8	23391378	-2.07062	1.41573
8	26898589	2.08203	1.42783
8	26915572	2.0312	1.37433
8	30606536	1.97614	1.31751
8	34103419	-2.19131	1.54624
8	35501480	-2.03896	1.38243
8	39711484	-2.12431	1.47309
8	42070288	-1.94323	1.28409
8	42150536	-1.93595	1.27676
8	43498960	2.04684	1.39068
8	43956918	-2.03627	1.37962
8	45046860	-2.96772	2.52286
8	47262437	2.08401	1.42994
8	49135044	-4.87298	5.95889
8	50515258	-2.95316	2.50232
8	50753739	-3.58424	3.471
8	52047484	2.19421	1.54944
8	52190725	2.32301	1.69511
8	52630083	2.91646	2.45096
8	52646645	1.95448	1.29547
8	57670137	-2.42317	1.81289
8	57970538	-2.23734	1.5975
8	58390247	1.93935	1.28018
8	58708977	-2.00887	1.35115
8	58790816	-2.3317	1.70517
8	59173177	-1.96073	1.3018
8	59298892	-3.22921	2.90612
8	60172272	2.09506	1.4417
8	60246418	-2.16966	1.5224
8	62227984	-2.72579	2.19282
8	62829570	2.07927	1.4249
8	63473370	2.10617	1.45359
8	63968108	-4.83905	5.88451
8	64075259	-4.26451	4.69824
8	64089140	-2.05073	1.39477
8	64264789	-2.28925	1.6563
8	64781334	-4.37385	4.91338
8	65491950	-1.99678	1.33867
8	65512092	-2.56961	1.9922
8	65931695	-2.12472	1.47353
8	68365499	2.65902	2.10586
8	68373262	2.29896	1.66741
8	70901639	-2.08888	1.43511
8	71465088	-3.65072	3.58251
8	73369624	2.04487	1.38862
8	73393172	-4.22839	4.62824
8	73546494	-2.63668	2.07717
8	74635374	-2.92256	2.45946
8	74743244	-1.98706	1.32868
8	76392721	2.90256	2.43165
8	77490810	2.1051	1.45244
8	77553523	-2.43408	1.82595
8	78814972	3.21292	2.88142
8	80925881	2.27526	1.64034
8	81009067	-1.99032	1.33203
8	81138652	2.71627	2.18031
8	81388419	1.94739	1.28829
8	81549741	2.73472	2.20458
8	81616037	2.02894	1.37198
8	81629838	2.38165	1.76359
8	81812309	2.10717	1.45465
8	84004478	-2.04526	1.38903
8	84165989	-2.7359	2.20615
8	84494515	-2.44634	1.84069
9	6528573	-1.96893	1.31015
9	9058127	2.74105	2.21294
9	10007461	-2.68594	2.14071
9	10541754	-2.20871	1.56551
9	11252119	-1.94573	1.28661
9	12194104	2.02389	1.36672
9	17511522	-2.04847	1.39239
9	20365558	2.86613	2.3814
9	20543487	2.04219	1.38581
9	20792790	2.04117	1.38474
9	21545068	-3.92454	4.061
9	22029547	-2.59798	2.02792
9	22290519	-4.63336	5.44397
9	24164036	-1.95195	1.29291
9	24326194	-4.17426	4.52439
9	24995767	-4.69581	5.57585
9	25022509	-5.48287	7.37833
9	25297453	-2.26128	1.62448
9	25358504	-2.04067	1.38423
9	25987176	-4.26912	4.70719
9	26223122	-2.46466	1.86282
9	26266321	-8.82681	17.9678
9	26531527	-3.60557	3.50658
9	26925689	-3.35998	3.1082
9	27110760	-4.53769	5.24509
9	27166986	2.3836	1.76588
9	27355734	-2.26536	1.62911
9	27379811	-3.55507	3.42264
9	27431994	-4.92788	6.08026
9	27763305	-8.09966	15.2587
9	27954233	-4.42463	5.01499
9	28990356	-3.89426	4.00656
9	29123431	2.27955	1.64523
9	29141235	2.01778	1.36038
9	29172599	2.34646	1.72233
9	29235012	2.13848	1.48842
9	29735030	-2.633	2.07245
9	29762884	-7.96412	14.7788
9	29843277	-6.94	11.4066
9	29885716	-5.25802	6.8368
9	30016843	-6.27604	9.45929
9	30253489	-4.32814	4.82284
9	30459575	-8.01587	14.9611
9	30497309	-4.48806	5.14343
9	30640279	-2.13514	1.48479
9	30717359	-4.36358	4.89296
9	30755830	-2.34339	1.71876
9	30783917	3.21932	2.89111
9	31296006	1.9303	1.27108
9	31552301	-4.36078	4.8874
9	31672494	-6.7408	10.8027
9	31780207	-3.20273	2.86605
9	32212468	-3.0478	2.63729
9	32284404	-6.94742	11.4294
9	32317051	-4.57921	5.33092
9	32455668	-6.41622	9.8548
9	32706218	-3.07119	2.67119
9	32815568	-4.53842	5.24658
9	33008527	-3.24661	2.93259
9	33069038	-3.96858	4.14085
9	33220073	-5.9605	8.59953
9	33320114	-3.68788	3.64564
9	33689664	-6.57811	10.322
9	34035025	-4.27124	4.71133
9	34048568	-5.93258	8.52549
9	34716391	-7.25302	12.3898
9	34890128	2.68915	2.14488
9	34905335	-6.3496	9.6658
9	34935608	3.05112	2.64209
9	35128993	-6.87912	11.2202
9	35161012	-6.95116	11.4409
9	35300316	-5.15067	6.58578
9	35429734	2.11938	1.46778
9	35446927	-1.94341	1.28428
9	35529619	2.83879	2.34405
9	35857204	-4.32802	4.8226
9	37257322	-3.09989	2.71312
9	40215319	-2.5069	1.91438
9	41460237	1.96392	1.30505
9	45805964	-2.75782	2.23516
9	51864066	2.31778	1.68907
9	52276231	2.17597	1.52933
9	53415397	2.01662	1.35917
9	55120645	-2.55952	1.97957
9	56543545	2.99129	2.55627
9	56572469	3.86669	3.95733
9	56649679	2.88479	2.40707
9	57333616	2.45589	1.85221
9	57345879	2.02998	1.37306
9	57365471	3.08842	2.69632
9	59299378	2.85349	2.3641
9	59691403	1.98733	1.32896
9	59842444	2.1333	1.4828
9	61031559	-2.05324	1.39741
9	61102203	-3.40457	3.1787
9	61661127	-3.01471	2.58969
9	65114468	-2.06822	1.41319
9	67705026	-2.96406	2.51768
9	68814016	2.71606	2.18004
9	69116108	-2.07743	1.42295
9	72633194	-2.49354	1.89799
9	75571229	1.97061	1.31186
9	76486353	2.2153	1.57285
9	76601747	1.9963	1.33818
9	76671254	-2.31433	1.68509
9	77068949	-1.96884	1.31006
9	77297358	2.48426	1.88665
9	79755429	-2.36119	1.73953
9	81174390	-2.05518	1.39945
9	83322916	2.08941	1.43568
9	83506476	2.37017	1.75007
9	83549788	2.29928	1.66778
9	83672030	2.33566	1.70977
9	88147612	-2.69603	2.15384
9	89207981	2.13276	1.48222
9	90246233	2.17546	1.52877
10	2796718	2.10159	1.44868
10	3472575	2.00972	1.35202
10	7042162	2.15897	1.51071
10	7382113	2.58086	2.00633
10	7430510	2.75457	2.23085
10	7456380	2.28727	1.65403
10	9296861	2.20129	1.55728
10	11974059	-2.13411	1.48368
10	13579925	-2.03699	1.38037
10	13914286	-2.94757	2.49447
10	16721856	-2.21792	1.57577
10	17502619	-2.09777	1.44459
10	17845868	-2.51241	1.92115
10	23037038	-2.17251	1.52553
10	23604001	-2.4755	1.87598
10	24300245	-1.95478	1.29577
10	24501714	-5.23342	6.77884
10	24789023	-1.93177	1.27255
10	24853940	-2.09256	1.43904
10	24941416	-2.39227	1.77613
10	27100665	-3.11053	2.72873
10	27579550	-2.61699	2.05203
10	27924112	-2.11313	1.46106
10	31394397	-2.55774	1.97734
10	34015474	2.64889	2.09282
10	34325096	2.16945	1.52218
10	34569205	-3.03251	2.61523
10	35629123	-2.5582	1.97792
10	36448017	-2.29319	1.66081
10	36757748	2.32801	1.70089
10	37098832	2.11103	1.4588
10	40437220	-2.74382	2.21661
10	40649758	-2.1013	1.44838
10	40700535	-2.11164	1.45945
10	41271768	-2.39404	1.77822
10	41802553	-2.57672	2.00112
10	42242344	-3.55072	3.41546
10	42279765	-2.96046	2.51261
10	43591931	-2.06718	1.41209
10	43805242	-2.04392	1.38762
10	44495989	2.06786	1.41281
10	44545554	-2.84507	2.3526
10	44596003	-2.04197	1.38558
10	44651272	-2.12794	1.477
10	44760859	-2.2531	1.61524
10	45133795	-2.46633	1.86485
10	45463820	-2.12202	1.47062
10	45580754	-3.18661	2.84179
10	45845544	-4.14185	4.46279
10	46646706	2.05181	1.3959
10	46901771	2.1406	1.49071
10	46941044	-2.21617	1.57381
10	47204631	-3.57291	3.45217
10	47797098	-4.37466	4.91499
10	48300368	-2.04519	1.38896
10	49246348	-2.43139	1.82272
10	51635830	-2.30887	1.6788
10	52581314	-4.91066	6.04205
10	55075006	-4.53583	5.24126
10	55107565	-4.53583	5.24126
10	55520724	-2.67158	2.12209
10	56010798	2.19283	1.54792
10	57975784	-2.54577	1.96243
10	59054630	2.24798	1.60946
10	59143370	2.04435	1.38808
10	63849945	-2.91446	2.44818
10	63894905	1.93125	1.27204
10	63941191	-2.01513	1.35762
10	65063529	-2.76741	2.24792
10	65948793	-6.25127	9.39026
10	66285303	-2.10094	1.44799
10	66779341	-2.70442	2.16479
10	67192266	-3.73419	3.7251
10	67384179	2.17267	1.52571
10	67439677	-5.63897	7.76682
10	67609179	2.08883	1.43506
10	67624287	-3.2074	2.87308
10	69129301	-6.19055	9.22218
10	69836334	2.5888	2.01632
10	69847912	2.13407	1.48364
10	69896172	-3.19387	2.8527
10	79188465	2.29094	1.65824
10	81794966	-2.45857	1.85545
10	83807586	-2.07525	1.42064
11	4064066	3.50658	3.34304
11	4181127	2.1347	1.48432
11	4256308	2.67789	2.13025
11	4339344	2.48461	1.88708
11	5005214	2.05146	1.39553
11	8271088	2.51376	1.92281
11	8849610	1.99565	1.3375
11	11593659	-2.31042	1.68058
11	14549704	2.34773	1.72381
11	15474801	-2.86299	2.37709
11	15642692	-3.0022	2.57181
11	18198025	2.76857	2.24947
11	19887286	-2.5924	2.02087
11	21580328	2.10004	1.44702
11	24309416	-2.2759	1.64107
11	24564351	-2.90218	2.43112
11	26328015	2.21726	1.57504
11	27774528	2.14352	1.49389
11	28627684	-2.22509	1.58377
11	30222632	-2.00071	1.34272
11	34146282	1.92933	1.2701
11	34377894	2.07095	1.41608
11	40618393	-2.01206	1.35444
11	41054333	-1.93746	1.27828
11	41332584	-2.28776	1.65459
11	42623212	1.97846	1.31987
11	42842044	2.25071	1.61254
11	42850901	2.10782	1.45536
11	42907689	3.34069	3.07795
11	42992902	2.45744	1.85409
11	43000231	3.57318	3.45263
11	43054906	2.42221	1.81173
11	43134300	3.66938	3.61415
11	43160488	3.41481	3.19499
11	43336772	3.53901	3.39617
11	43559122	2.38047	1.76219
11	43780434	2.98297	2.54444
11	46394312	-3.10257	2.71704
11	55675190	2.32737	1.70016
11	55703185	2.0242	1.36705
11	58428915	-2.85225	2.3624
11	59339383	2.07002	1.4151
12	4015853	2.51957	1.92997
12	8481493	-2.03989	1.3834
12	10751623	1.95456	1.29555
12	11784760	-2.72656	2.19383
12	12259530	-4.80377	5.8077
12	17159855	2.03937	1.38286
12	23564522	2.17277	1.52582
12	24778202	2.72525	2.1921
12	24845616	2.19771	1.55331
12	24894364	2.18589	1.54025
12	25268304	2.21251	1.56973
12	25774138	2.59706	2.02676
12	27788814	-2.51754	1.92746
12	30145543	1.93371	1.2745
12	30617531	2.11327	1.4612
12	33764483	-2.03687	1.38025
12	33793398	-2.50093	1.90705
12	35081928	2.57336	1.9969
12	38183659	-3.40256	3.1755
12	38218663	-2.39988	1.78514
12	38613313	-3.68948	3.64837
12	38966266	-2.66284	2.11078
12	40042093	-1.96698	1.30816
12	41853366	2.68498	2.13946
12	43107986	3.90051	4.01776
12	43136445	-3.16106	2.80356
12	45900248	2.55178	1.96991
12	46971562	-1.92885	1.26963
12	50113153	-1.99301	1.33479
12	50152433	-2.14274	1.49303
12	51161421	2.24284	1.60368
12	60874727	-2.24986	1.61158
12	62862234	2.46415	1.86221
12	68537077	2.2543	1.61659
12	69032314	-2.0681	1.41307
12	75057710	-1.99603	1.3379
13	1147107	-2.95867	2.51008
13	1416820	-2.44772	1.84235
13	4712431	-3.22763	2.90371
13	5017187	-2.30055	1.66924
13	5048144	-2.61944	2.05515
13	5592013	-3.58557	3.47322
13	7483821	-2.3518	1.72855
13	7603524	-2.48738	1.89046
13	8520988	3.23707	2.91806
13	9747346	-2.39117	1.77482
13	13290801	-2.16122	1.51316
13	15225478	-2.0505	1.39453
13	17258650	3.10907	2.72658
13	17378779	2.19735	1.55292
13	19414461	2.18458	1.53881
13	19757723	2.48393	1.88626
13	21673888	2.40606	1.79249
13	22250994	-1.9325	1.27329
13	24142711	-2.13234	1.48176
13	25408576	2.14786	1.4986
13	26824816	-2.28363	1.64988
13	27094279	-1.98866	1.33033
13	27242700	-2.3267	1.69938
13	28827550	-2.02668	1.36962
13	30481856	-1.94949	1.29042
13	30666704	-2.11909	1.46746
13	31454137	2.17131	1.52421
13	31565460	2.64832	2.09208
13	33417627	-2.42793	1.81858
13	36682642	-1.93256	1.27335
13	40602282	2.323	1.69509
13	48264810	3.46932	3.28252
13	48367950	1.9889	1.33057
13	48400700	1.9697	1.31093
13	48493120	2.85833	2.37071
13	48553033	2.74493	2.21807
13	48585628	2.761	2.23939
13	48768085	2.42496	1.81502
13	50909157	2.15554	1.50697
13	51095028	2.97722	2.53629
13	52893203	-2.24179	1.6025
13	54309075	1.94203	1.28289
13	54314331	2.32122	1.69304
13	54325267	2.32122	1.69304
13	58544298	-1.92749	1.26826
13	60953215	2.05511	1.39937
13	61801308	2.01223	1.35462
13	62269037	2.50405	1.91086
13	62335456	2.63722	2.07786
13	62376369	3.04293	2.63026
13	63867006	2.26606	1.6299
13	64002221	2.31452	1.68531
13	64065311	-2.35579	1.73321
13	65179665	3.15173	2.78966
13	65420796	2.34085	1.71579
13	66712063	-2.34606	1.72186
13	66894722	-2.11927	1.46766
13	73152825	2.99034	2.55492
13	75045518	-2.20105	1.55701
13	75476408	2.16308	1.5152
13	77187491	2.57584	2.00002
13	78621028	2.2717	1.63631
13	80744805	2.12336	1.47206
14	1227378	1.96407	1.3052
14	1443004	2.39758	1.78242
14	1460615	2.17347	1.52658
14	1533665	2.0252	1.36808
14	1634267	2.06454	1.40931
14	1803116	2.44953	1.84454
14	1976002	1.95127	1.29222
14	6980964	2.13845	1.48838
14	7024540	1.98225	1.32376
14	9296575	2.16327	1.51541
14	13111196	-3.09715	2.7091
14	20960126	-2.37037	1.75031
14	22574104	1.9483	1.28922
14	24282290	-3.29533	3.00742
14	24294661	2.56898	1.99141
14	24449805	2.18075	1.53458
14	25709950	-2.18385	1.538
14	28941319	1.93	1.27078
14	30276595	2.03873	1.38219
14	34390195	2.81137	2.30688
14	35453538	-2.1905	1.54534
14	35804471	-2.03048	1.37357
14	37660322	-2.41486	1.80296
14	47672055	-1.97534	1.31669
14	49053815	2.16523	1.51755
14	51653177	-2.01807	1.36067
14	54255501	-3.15708	2.79762
14	54661897	-2.69011	2.14613
14	57922535	-2.09426	1.44085
14	58296635	2.34173	1.71682
14	60424257	-1.95696	1.29798
15	4127095	1.94492	1.2858
15	4812635	-2.08045	1.42615
15	5273356	-2.09324	1.43976
15	5361212	2.22021	1.57832
15	5777457	2.34693	1.72287
15	8696202	2.03069	1.3738
15	9527655	3.33116	3.06306
15	9537371	2.89621	2.42285
15	15316335	2.69565	2.15334
15	15324958	2.13416	1.48374
15	18120319	-2.67299	2.1239
15	19230401	1.92966	1.27044
15	19520001	1.98661	1.32822
15	19673696	1.95552	1.29652
15	19837846	2.05434	1.39856
15	22783340	2.31102	1.68127
15	23632878	-3.32451	3.0527
15	23816985	-2.22238	1.58075
15	23992222	-3.76395	3.77664
15	24040613	-2.51438	1.92357
15	24291012	-4.58686	5.34681
15	24377291	-2.8806	2.40129
15	24652284	-3.03803	2.62318
15	25125789	-4.49598	5.15958
15	25294414	-2.80917	2.30391
15	25306489	-3.22369	2.89773
15	25389340	-2.52993	1.94277
15	28983040	-2.97147	2.52816
15	29810217	2.75981	2.23781
15	30362652	-2.09093	1.4373
15	35808240	2.49692	1.90213
15	38669693	-2.16861	1.52126
15	38801519	-2.14441	1.49485
15	41982097	1.94124	1.28209
15	42070930	2.71731	2.18167
15	43694826	-2.32052	1.69223
15	48957560	3.24705	2.93327
15	50985816	-1.95901	1.30006
15	51591704	2.9741	2.53187
15	51600043	2.72668	2.19399
15	51679199	2.59368	2.02249
15	55706376	3.15866	2.79998
15	56988645	2.15657	1.50809
15	57636673	1.972	1.31327
15	59977861	2.35497	1.73226
15	63627667	1.96385	1.30498
15	68711012	2.13582	1.48553
15	69429185	-2.14419	1.49461
15	74735737	2.0926	1.43908
15	76212569	2.73045	2.19896
15	79137075	2.37874	1.76016
16	3597225	-1.97206	1.31334
16	4370649	-2.18559	1.53991
16	5310236	-1.92575	1.26652
16	6403327	-2.72826	2.19607
16	6608687	-2.36338	1.74211
16	7267366	-3.54493	3.40592
16	7312060	-3.83215	3.8961
16	7731038	-2.7254	2.19231
16	7865471	-2.525	1.93668
16	8034777	-2.55996	1.98012
16	8159379	-2.97916	2.53904
16	8259035	-2.22183	1.58013
16	8479500	-2.20543	1.56187
16	8968749	-2.6593	2.10622
16	9048010	-2.28185	1.64785
16	9075249	2.60416	2.03574
16	9124681	-4.44427	5.05457
16	9363170	-2.9018	2.4306
16	9531484	-2.44326	1.83698
16	9729657	-2.62381	2.06072
16	14870212	2.32355	1.69573
16	14944699	2.27349	1.63833
16	15362234	-2.00091	1.34292
16	16723643	-3.26615	2.96249
16	20267968	-2.05926	1.40374
16	25980273	2.16179	1.51379
16	32884122	-2.10365	1.45089
16	33872546	-2.57818	2.00295
16	33885737	-2.35639	1.73392
16	34916221	2.43094	1.82218
16	36277226	-2.84698	2.35521
16	37034665	-2.32652	1.69917
16	37359778	2.28351	1.64975
16	37464470	-2.10053	1.44754
16	37521227	2.47733	1.87822
16	38538612	2.0246	1.36746
16	38878086	-2.42764	1.81822
16	41036884	-3.72778	3.71405
16	41983615	-2.39779	1.78266
16	44501487	-3.98684	4.17419
16	44649406	-4.28558	4.7393
16	47785437	1.93818	1.279
16	48990500	3.4397	3.23481
16	49007700	3.46563	3.27655
16	49093279	2.39453	1.77881
16	53474902	2.46637	1.8649
16	53621893	2.10469	1.452
16	53675586	2.32816	1.70106
16	53836057	2.41615	1.8045
16	53872693	3.06154	2.65718
16	53909327	2.25985	1.62286
16	53952812	2.60716	2.03954
16	59597683	-3.12413	2.74877
16	59664073	-2.19892	1.55465
16	63357286	-2.12457	1.47337
17	13739843	2.00159	1.34362
17	16350348	-2.54166	1.95732
17	20245975	-2.22951	1.58872
17	20706433	-1.93196	1.27275
17	21749158	-2.63108	2.07
17	22579147	-2.31244	1.68291
17	22905630	-2.01187	1.35425
17	23080103	-2.10869	1.45629
17	29612516	-2.54116	1.9567
17	31252335	-2.07043	1.41553
17	31664991	-2.57169	1.9948
17	32996029	2.58452	2.01092
17	37935061	2.00719	1.34941
17	39341368	2.41918	1.80811
17	39689871	2.39342	1.77748
17	39766291	2.31818	1.68953
17	40092264	2.74866	2.22301
17	40123170	1.9493	1.29023
17	40386689	2.18822	1.54282
17	41024332	2.26624	1.63011
17	43430593	2.26004	1.62308
17	44486937	2.13558	1.48527
17	49095935	2.09565	1.44234
17	49746144	-1.97526	1.3166
17	51385113	2.24474	1.60581
17	51395628	2.72459	2.19124
17	53638319	1.93985	1.28069
17	55536781	-2.5183	1.9284
17	57181711	-2.26028	1.62336
17	58960116	2.17546	1.52877
17	60192558	2.15191	1.50301
17	61492873	1.99877	1.34071
17	65992287	-2.1067	1.45415
17	66946967	-2.13967	1.4897
17	69845999	-2.27362	1.63848
18	3134038	2.31348	1.68411
18	4397189	2.02844	1.37146
18	5876419	-2.56384	1.98497
18	6107113	-2.0486	1.39253
18	7741683	-1.99746	1.33937
18	8384140	2.23248	1.59204
18	10178320	2.44566	1.83987
18	10203183	2.52414	1.93561
18	11857054	-2.25959	1.62257
18	12676380	-4.65045	5.47989
18	13166343	-4.49139	5.15021
18	13839839	-1.94703	1.28793
18	14688141	2.28281	1.64895
18	15358153	3.2472	2.9335
18	15392830	2.18339	1.5375
18	15944550	2.75071	2.22573
18	16143360	1.95691	1.29793
18	16216847	2.40865	1.79557
18	16365432	2.27463	1.63963
18	20430518	-2.98738	2.55071
18	21432956	2.7593	2.23713
18	21894399	-2.0275	1.37048
18	22301004	-2.30244	1.67141
18	23102710	-2.31201	1.68242
18	23552645	-2.19172	1.54669
18	23964844	-2.8573	2.36931
18	24887776	-1.96357	1.30469
18	25049794	-3.1162	2.73708
18	25745250	-2.66247	2.11031
18	26019852	2.42385	1.8137
18	30682003	2.12781	1.47687
18	30706077	2.05454	1.39877
18	32776170	-3.25369	2.94342
18	36824531	2.22979	1.58903
18	40286364	-2.41359	1.80145
18	41167520	1.96874	1.30996
18	42292026	2.00156	1.34359
18	44104207	-2.77811	2.26221
18	45745860	2.18458	1.53881
18	47775582	1.96152	1.30261
18	48829738	-2.24467	1.60574
18	50547815	-2.63525	2.07533
18	53988694	2.39313	1.77715
18	54039497	2.12774	1.47679
18	54126281	2.02148	1.36421
18	54133053	2.07421	1.41953
18	56744947	2.2052	1.56161
18	58389719	-2.59579	2.02515
18	65557540	2.01746	1.36004
19	2114837	-2.58286	2.00883
19	3288403	3.21468	2.8841
19	3310535	2.0586	1.40304
19	5622653	2.45069	1.84594
19	5961738	-1.95182	1.29278
19	8426587	2.35506	1.73236
19	12389640	-2.26298	1.6264
19	13223690	-1.98639	1.32799
19	15940809	2.53552	1.9497
19	16111661	2.10258	1.44974
19	16357977	2.92389	2.46132
19	16386061	2.19351	1.54866
19	16422808	2.00975	1.35205
19	16516183	1.99291	1.33469
19	16562710	2.81903	2.31723
19	19265123	-2.07267	1.4179
19	21486164	1.95536	1.29636
19	22139617	2.6817	2.1352
19	22338754	2.20831	1.56507
19	23261698	2.24692	1.60826
19	28134366	-2.4747	1.87501
19	28611845	1.93351	1.2743
19	30863943	-3.82685	3.88674
19	32213913	-2.22124	1.57948
19	32290813	-2.97418	2.53198
19	32853591	-2.81971	2.31815
19	33330878	-2.73562	2.20577
19	33394388	-2.64793	2.09159
19	34762017	-4.50496	5.17792
19	34999658	-2.5598	1.97992
19	35485439	1.93505	1.27586
19	39191028	1.93717	1.27799
19	41066033	2.35837	1.73624
19	45596524	-2.09982	1.44678
19	46364632	-2.05053	1.39456
19	46401220	-2.05053	1.39456
19	46716612	-2.09645	1.44319
19	47320979	-2.4959	1.90088
19	47664879	-2.61216	2.04589
19	47697003	-2.61216	2.04589
19	47869244	2.1644	1.51664
19	48174507	-6.49866	10.0913
19	48344055	-4.19263	4.55951
19	48555997	2.76354	2.24278
19	48765358	2.14383	1.49422
19	48935564	-2.96559	2.51984
19	50932243	2.06163	1.40624
19	51649274	2.43275	1.82436
19	51681192	2.17597	1.52933
19	52280918	-3.15843	2.79964
19	53638962	-3.3323	3.06484
19	55192270	-2.40425	1.79033
20	5339417	1.99466	1.33648
20	9155215	-2.76256	2.24147
20	11684059	2.60971	2.04279
20	11691649	3.09886	2.7116
20	11723408	2.36406	1.7429
20	13455636	2.22237	1.58073
20	14329793	-2.06729	1.41221
20	14871495	2.11482	1.46287
20	21504863	-1.92724	1.26801
20	22184065	1.95715	1.29817
20	26823270	2.05196	1.39606
20	28673126	-1.98189	1.32339
20	30627981	-2.22682	1.58571
20	32263318	-3.9793	4.1604
20	32670194	-2.42892	1.81977
20	43367811	-1.94405	1.28492
20	46556750	2.38424	1.76664
20	46575517	2.16359	1.51576
20	48349225	-2.13105	1.48036
20	49436267	-2.49918	1.9049
21	1919459	-2.01706	1.35963
21	2268505	-2.13162	1.48098
21	5535914	2.25715	1.61981
21	6815959	-2.13386	1.48341
21	7816780	-2.10877	1.45638
21	10518448	-4.1626	4.50217
21	11354901	-1.97008	1.31132
21	12081602	-2.07763	1.42315
21	17978466	2.14473	1.4952
21	18783024	2.3379	1.71237
21	19879930	3.76722	3.78232
21	19983665	2.06703	1.41194
21	21432682	2.24587	1.60709
21	24667405	-2.80991	2.30491
21	25729136	-2.01399	1.35644
21	27108285	-2.07577	1.42119
21	27239056	-2.51709	1.92691
21	27416751	-2.26062	1.62374
21	28638407	1.95769	1.29872
21	28708884	2.21944	1.57746
21	33302842	-2.7316	2.20046
21	39701145	-2.91107	2.44346
21	42278850	2.01089	1.35323
21	43412330	2.20303	1.55921
21	45514619	-4.27741	4.72335
21	45569222	-2.43734	1.82986
21	46409935	-1.97269	1.31399
23	2154828	1.92693	1.2677
23	2246940	-3.35666	3.10297
23	2371593	2.28241	1.64849
23	2878963	-1.98393	1.32547
23	7014125	1.94722	1.28812
23	7489091	2.12974	1.47895
23	13416377	-2.03269	1.37588
23	16022705	-2.47471	1.87503
23	16945125	-1.96784	1.30904
23	22032750	-2.53772	1.95243
23	30446507	2.14783	1.49857
23	31516848	-2.27378	1.63866
23	32354664	2.11619	1.46435
23	36253206	-1.96618	1.30735
23	42713330	-1.93275	1.27354
23	47696836	-2.21831	1.5762
23	49810836	-2.02739	1.37037
23	50738866	2.11573	1.46385
23	52790480	2.38385	1.76618
23	52809629	2.04942	1.39339
23	56300415	2.06814	1.41311
23	56679513	2.1295	1.47869
23	57236935	-2.97602	2.53459
23	59152414	-2.06568	1.41052
23	61155434	2.02645	1.36938
24	2748756	-2.03805	1.38148
24	18027756	-4.25282	4.67552
24	18697488	-3.89942	4.01582
24	20442734	2.40602	1.79244
24	21019195	-2.47535	1.87581
24	21392558	-2.63977	2.08112
24	23497703	-2.77539	2.25857
24	24106007	-2.02551	1.36841
24	24629625	-3.10878	2.72617
24	25638494	-1.98345	1.32498
24	26018761	-3.74889	3.75052
24	26715517	-2.9877	2.55116
24	27419408	-2.34533	1.72101
24	27680635	-2.679	2.13169
24	27739247	-3.86482	3.954
24	28198419	2.10539	1.45275
24	28591252	-3.54654	3.40858
24	32800970	-4.23773	4.64629
24	35558717	1.94104	1.28188
24	35878194	2.05311	1.39727
24	36763860	-2.16357	1.51573
24	37404374	-2.91058	2.44279
24	37923367	-2.48069	1.8823
25	997614	-2.81734	2.31495
25	1428014	-2.24339	1.6043
25	1519259	-2.60875	2.04156
25	1562870	2.06134	1.40593
25	1606077	2.18566	1.53999
25	1769698	-2.9093	2.44101
25	3395238	-2.89936	2.42721
25	3521289	-1.99899	1.34095
25	3771950	-3.47009	3.28376
25	3804343	-2.35038	1.72691
25	7029935	1.9324	1.27319
25	7053011	2.02418	1.36702
25	7727709	-2.09787	1.4447
25	8372715	2.15877	1.51049
25	12130703	2.08738	1.43352
25	12264259	2.42872	1.81952
25	13017868	2.02227	1.36503
25	13152201	2.09133	1.43772
25	13707419	2.29195	1.65939
25	16132493	-3.04466	2.63274
25	17000786	-2.58209	2.00787
25	17165731	-2.10803	1.45558
25	18285902	-3.25835	2.95054
25	21049767	-3.0118	2.58552
25	24113154	-3.60974	3.51357
25	27744036	-2.71048	2.17273
25	27895041	-2.14139	1.49157
25	28730885	-2.15989	1.51172
25	30794866	-1.98038	1.32184
25	40160454	-2.28088	1.64674
26	3548643	-2.12215	1.47076
26	4436599	-2.75035	2.22525
26	4762831	2.60172	2.03265
26	9425140	2.34992	1.72636
26	11313601	-2.81675	2.31415
26	13407601	-3.11249	2.73162
26	13480008	-2.29587	1.66387
26	15345698	-2.40919	1.79621
26	15810520	2.00161	1.34364
26	21270974	-2.47901	1.88026
26	22104914	-2.07831	1.42388
26	22144756	-2.47662	1.87735
26	23065510	2.08904	1.43529
26	23087249	2.93791	2.48091
26	23458533	3.16737	2.81297
26	23658479	2.62391	2.06085
26	25696415	2.09763	1.44444
26	25957009	1.98888	1.33055
26	26961081	1.96428	1.30542
26	27244346	2.31607	1.68709
26	29764630	-2.42221	1.81173
26	31534369	-2.88725	2.41047
26	31546639	-4.30462	4.77657
26	31846749	-2.41073	1.79803
26	31989657	-2.26196	1.62526
26	32308574	-2.47844	1.87956
26	32396807	-3.46361	3.27328
26	33439674	-2.27251	1.63722
26	33633694	-2.42235	1.8119
26	33708849	-2.83647	2.34089
26	34131995	2.07885	1.42445
26	34207733	2.4438	1.83763
26	36408050	2.15864	1.51035
26	36479962	2.32219	1.69416
26	36742673	3.04821	2.63788
26	37004052	-3.36174	3.11096
26	37171143	-2.26825	1.63238
26	37289145	-2.03074	1.37385
26	39755241	2.40934	1.79638
26	39837586	2.91452	2.44826
26	40038104	2.35385	1.73095
26	40097197	-2.03681	1.38019

## Sheet: S5
S5: FST(a)-5%
CHR	START	END	FST	Z-FST
1	50001	100000	0.113055	2.05065
1	75001	125000	0.113055	2.05065
1	275001	325000	0.532445	9.65776
1	300001	350000	0.532445	9.65776
1	1200001	1250000	0.444467	8.06197
1	1225001	1275000	0.444467	8.06197
1	1900001	1950000	0.226007	4.09943
1	1925001	1975000	0.390604	7.08498
1	2075001	2125000	0.252915	4.5875
1	2100001	2150000	0.132128	2.39661
1	8725001	8775000	0.116278	2.10911
1	10075001	10125000	0.138027	2.5036
1	10100001	10150000	0.195703	3.54976
1	10500001	10550000	0.114223	2.07184
1	10925001	10975000	0.124744	2.26267
1	10950001	11000000	0.124744	2.26267
1	11125001	11175000	0.133356	2.41888
1	11150001	11200000	0.151398	2.74613
1	11175001	11225000	0.169439	3.07337
1	13925001	13975000	0.133356	2.41888
1	13950001	14000000	0.133356	2.41888
1	15100001	15150000	0.175217	3.17818
1	15125001	15175000	0.266061	4.82595
1	18775001	18825000	0.280033	5.07938
1	18800001	18850000	0.190321	3.45214
1	26975001	27025000	0.114562	2.07798
1	27350001	27400000	0.11988	2.17445
1	27375001	27425000	0.11988	2.17445
1	31850001	31900000	0.119272	2.16342
1	33175001	33225000	0.120375	2.18342
1	33200001	33250000	0.160877	2.91807
1	33225001	33275000	0.20138	3.65273
1	33550001	33600000	0.178006	3.22876
1	33575001	33625000	0.178006	3.22876
1	34775001	34825000	0.131113	2.37819
1	35050001	35100000	0.144395	2.61911
1	37250001	37300000	0.114107	2.06973
1	38075001	38125000	0.127866	2.3193
1	44000001	44050000	0.147347	2.67266
1	44025001	44075000	0.147347	2.67266
1	44275001	44325000	0.129798	2.35434
1	44300001	44350000	0.129798	2.35434
1	44725001	44775000	0.139558	2.53137
1	45975001	46025000	0.117608	2.13323
1	46000001	46050000	0.117608	2.13323
1	46825001	46875000	0.115297	2.09132
1	46850001	46900000	0.115297	2.09132
1	47375001	47425000	0.152873	2.77289
1	47400001	47450000	0.152873	2.77289
1	56075001	56125000	0.139591	2.53197
1	61325001	61375000	0.304768	5.52804
1	61350001	61400000	0.150514	2.7301
1	61550001	61600000	0.15117	2.742
1	61575001	61625000	0.15117	2.742
1	61900001	61950000	0.123851	2.24647
1	64250001	64300000	0.12227	2.2178
1	67275001	67325000	0.242789	4.40383
1	67300001	67350000	0.242789	4.40383
1	69150001	69200000	0.116387	2.11109
1	69400001	69450000	0.417579	7.57426
1	69425001	69475000	0.214165	3.88463
1	70875001	70925000	0.12423	2.25335
1	70900001	70950000	0.12423	2.25335
1	72825001	72875000	0.117746	2.13574
1	72850001	72900000	0.117746	2.13574
1	74125001	74175000	0.165013	2.99309
1	75350001	75400000	0.165498	3.00189
1	75375001	75425000	0.165498	3.00189
1	76850001	76900000	0.11427	2.07269
1	76875001	76925000	0.168511	3.05654
1	78900001	78950000	0.114733	2.08109
1	83825001	83875000	0.363546	6.59418
1	83850001	83900000	0.363546	6.59418
1	88300001	88350000	0.13513	2.45106
1	95425001	95475000	0.137558	2.4951
1	96950001	97000000	0.112244	2.03594
1	97200001	97250000	0.120468	2.18511
1	101250001	101300000	0.22354	4.05468
1	101275001	101325000	0.22354	4.05468
1	101450001	101500000	0.193718	3.51376
1	102150001	102200000	0.119409	2.1659
1	102175001	102225000	0.110631	2.00668
1	102200001	102250000	0.137273	2.48993
1	102225001	102275000	0.172692	3.13238
1	105000001	105050000	0.253821	4.60394
1	105025001	105075000	0.253821	4.60394
1	106925001	106975000	0.119642	2.17013
1	114175001	114225000	0.111356	2.01983
1	119450001	119500000	0.506379	9.18496
1	119475001	119525000	0.506379	9.18496
1	121650001	121700000	0.180829	3.27997
1	122775001	122825000	0.116526	2.11361
1	123700001	123750000	0.123628	2.24243
1	124475001	124525000	0.111353	2.01978
1	125025001	125075000	0.138982	2.52093
1	125050001	125100000	0.138982	2.52093
1	126775001	126825000	0.164765	2.98859
1	126800001	126850000	0.164765	2.98859
1	127975001	128025000	0.112326	2.03743
1	128000001	128050000	0.112326	2.03743
1	130175001	130225000	0.141466	2.56598
1	131025001	131075000	0.286296	5.19298
1	131050001	131100000	0.143783	2.60801
1	132800001	132850000	0.120076	2.178
1	134950001	135000000	0.392059	7.11137
1	134975001	135025000	0.392059	7.11137
1	135000001	135050000	0.497972	9.03247
1	135025001	135075000	0.311499	5.65013
1	135050001	135100000	0.125026	2.26779
1	136550001	136600000	0.19435	3.52522
1	136575001	136625000	0.19435	3.52522
1	137025001	137075000	0.207688	3.76715
1	137050001	137100000	0.207688	3.76715
1	140075001	140125000	0.138585	2.51373
1	140100001	140150000	0.226047	4.10016
1	142400001	142450000	0.110829	2.01027
1	142425001	142475000	0.110829	2.01027
1	142550001	142600000	0.239604	4.34606
1	142575001	142625000	0.142946	2.59283
1	143450001	143500000	0.114011	2.06799
1	143725001	143775000	0.110967	2.01278
1	143750001	143800000	0.110967	2.01278
1	144600001	144650000	0.168567	3.05755
1	144625001	144675000	0.159686	2.89647
1	145150001	145200000	0.112399	2.03875
1	145175001	145225000	0.112399	2.03875
1	146800001	146850000	0.121068	2.19599
1	146825001	146875000	0.193945	3.51787
1	151050001	151100000	0.198811	3.60614
1	152625001	152675000	0.113962	2.0671
1	152650001	152700000	0.113962	2.0671
1	155300001	155350000	0.12914	2.34241
1	155325001	155375000	0.12914	2.34241
1	155475001	155525000	0.117988	2.14013
1	158725001	158775000	0.257202	4.66526
1	158750001	158800000	0.37312	6.76784
1	161225001	161275000	0.152518	2.76645
1	162600001	162650000	0.171183	3.10501
1	162625001	162675000	0.171183	3.10501
1	168400001	168450000	0.127998	2.32169
1	168425001	168475000	0.127998	2.32169
1	168475001	168525000	0.112673	2.04372
1	169725001	169775000	0.165913	3.00942
1	169975001	170025000	0.112046	2.03235
1	171150001	171200000	0.120902	2.19298
1	171175001	171225000	0.120902	2.19298
1	172550001	172600000	0.121704	2.20753
1	172725001	172775000	0.154418	2.80091
1	172750001	172800000	0.154418	2.80091
1	176000001	176050000	0.142681	2.58802
1	176025001	176075000	0.142681	2.58802
1	180700001	180750000	0.325877	5.91092
1	180725001	180775000	0.161169	2.92337
1	181200001	181250000	0.114175	2.07096
1	181650001	181700000	0.14153	2.56714
1	182025001	182075000	0.123851	2.24647
1	182050001	182100000	0.123851	2.24647
1	182550001	182600000	0.121936	2.21174
1	182575001	182625000	0.121936	2.21174
1	185475001	185525000	0.116789	2.11838
1	188800001	188850000	0.298985	5.42314
1	188825001	188875000	0.152764	2.77091
1	189750001	189800000	0.111071	2.01466
1	191500001	191550000	0.111714	2.02633
1	191525001	191575000	0.157302	2.85322
1	191550001	191600000	0.121959	2.21216
1	192075001	192125000	0.133465	2.42086
1	192350001	192400000	0.169179	3.06866
1	193275001	193325000	0.179653	3.25864
1	193500001	193550000	0.231537	4.19974
1	193525001	193575000	0.231537	4.19974
1	194050001	194100000	0.158427	2.87363
1	194075001	194125000	0.158427	2.87363
1	194175001	194225000	0.134009	2.43072
1	194200001	194250000	0.200289	3.63294
1	196625001	196675000	0.120744	2.19012
1	196975001	197025000	0.118262	2.1451
1	197200001	197250000	0.141017	2.55784
1	197225001	197275000	0.141017	2.55784
1	197475001	197525000	0.127228	2.30773
1	197775001	197825000	0.137408	2.49238
1	197800001	197850000	0.12423	2.25335
1	197825001	197875000	0.12423	2.25335
1	198125001	198175000	0.150517	2.73015
1	198525001	198575000	0.146288	2.65345
1	198600001	198650000	0.13688	2.4828
1	198625001	198675000	0.14055	2.54937
1	198650001	198700000	0.147889	2.68249
1	199450001	199500000	0.129485	2.34867
1	199475001	199525000	0.188935	3.427
1	199500001	199550000	0.188935	3.427
1	199525001	199575000	0.145196	2.63364
1	199550001	199600000	0.130249	2.36252
1	199575001	199625000	0.115302	2.09141
1	199775001	199825000	0.212841	3.86062
1	200075001	200125000	0.134101	2.43239
1	200200001	200250000	0.136187	2.47023
1	200300001	200350000	0.123765	2.24491
1	200325001	200375000	0.123765	2.24491
1	200650001	200700000	0.133247	2.4169
1	200675001	200725000	0.133247	2.4169
1	201675001	201725000	0.1688	3.06178
1	201700001	201750000	0.1688	3.06178
1	201950001	202000000	0.153172	2.77831
1	202025001	202075000	0.128478	2.3304
1	202050001	202100000	0.128478	2.3304
1	202550001	202600000	0.125007	2.26744
1	202575001	202625000	0.11397	2.06725
1	202925001	202975000	0.307176	5.57172
1	202950001	203000000	0.237277	4.30385
1	202975001	203025000	0.167377	3.03597
1	203375001	203425000	0.207161	3.75759
1	203400001	203450000	0.304982	5.53192
1	203500001	203550000	0.349269	6.33522
1	203525001	203575000	0.219633	3.98382
1	203675001	203725000	0.231935	4.20696
1	203700001	203750000	0.231935	4.20696
1	203825001	203875000	0.141358	2.56402
1	203850001	203900000	0.141358	2.56402
1	203900001	203950000	0.15649	2.8385
1	204175001	204225000	0.159841	2.89928
1	204200001	204250000	0.138914	2.51969
1	204225001	204275000	0.117988	2.14013
1	204450001	204500000	0.118773	2.15437
1	204525001	204575000	0.119669	2.17062
1	204550001	204600000	0.119669	2.17062
1	205550001	205600000	0.119674	2.17071
1	205675001	205725000	0.123873	2.24687
1	205875001	205925000	0.150905	2.73719
1	206025001	206075000	0.175428	3.182
1	206050001	206100000	0.366682	6.65107
1	206075001	206125000	0.557936	10.1201
1	206400001	206450000	0.196724	3.56828
1	206425001	206475000	0.196724	3.56828
1	206500001	206550000	0.156538	2.83937
1	206525001	206575000	0.156538	2.83937
1	206825001	206875000	0.134406	2.43793
1	207050001	207100000	0.1858	3.37014
1	207075001	207125000	0.151949	2.75613
1	207100001	207150000	0.118098	2.14212
1	207250001	207300000	0.262709	4.76515
1	207275001	207325000	0.262709	4.76515
1	207500001	207550000	0.152445	2.76513
1	207525001	207575000	0.152445	2.76513
1	207750001	207800000	0.132258	2.39896
1	207775001	207825000	0.132258	2.39896
1	208575001	208625000	0.122094	2.2146
1	208600001	208650000	0.147186	2.66974
1	209225001	209275000	0.136568	2.47714
1	209250001	209300000	0.136568	2.47714
1	209375001	209425000	0.112521	2.04096
1	209400001	209450000	0.112521	2.04096
1	211050001	211100000	0.209289	3.79619
1	211900001	211950000	0.137606	2.49597
1	211925001	211975000	0.137606	2.49597
1	212900001	212950000	0.126364	2.29206
1	213200001	213250000	0.112329	2.03748
1	218225001	218275000	0.130526	2.36755
1	218250001	218300000	0.264593	4.79932
1	219300001	219350000	0.24923	4.52066
1	219325001	219375000	0.24923	4.52066
1	222875001	222925000	0.121723	2.20787
1	226925001	226975000	0.164942	2.9918
1	228250001	228300000	0.276369	5.01292
1	228275001	228325000	0.276369	5.01292
1	228850001	228900000	0.115043	2.08671
1	228875001	228925000	0.115043	2.08671
1	231950001	232000000	0.430201	7.80321
1	231975001	232025000	0.430201	7.80321
1	232700001	232750000	0.193635	3.51225
1	232725001	232775000	0.199584	3.62016
1	234525001	234575000	0.14884	2.69974
1	234550001	234600000	0.14884	2.69974
1	235725001	235775000	0.166951	3.02824
1	235750001	235800000	0.166951	3.02824
1	236950001	237000000	0.193222	3.50476
1	236975001	237025000	0.193222	3.50476
1	239125001	239175000	0.11409	2.06942
1	239150001	239200000	0.228984	4.15343
1	239450001	239500000	0.150376	2.7276
1	239475001	239525000	0.150376	2.7276
1	241850001	241900000	0.246535	4.47178
1	241875001	241925000	0.121323	2.20062
1	242400001	242450000	0.178348	3.23497
1	242550001	242600000	0.206555	3.7466
1	242825001	242875000	0.121146	2.19741
1	242850001	242900000	0.121146	2.19741
1	243900001	243950000	0.131363	2.38273
1	243925001	243975000	0.254864	4.62285
1	244975001	245025000	0.221715	4.02158
1	245000001	245050000	0.221715	4.02158
1	246450001	246500000	0.128147	2.3244
1	246475001	246525000	0.128147	2.3244
1	248275001	248325000	0.153091	2.77684
1	248300001	248350000	0.117708	2.13505
1	249075001	249125000	0.199907	3.62602
1	249100001	249150000	0.13101	2.37633
1	250375001	250425000	0.12587	2.28309
1	250400001	250450000	0.12587	2.28309
1	250475001	250525000	0.118538	2.1501
1	252175001	252225000	0.164434	2.98259
1	252200001	252250000	0.164434	2.98259
1	257250001	257300000	0.114843	2.08308
1	257275001	257325000	0.114843	2.08308
1	263375001	263425000	0.129451	2.34805
1	263400001	263450000	0.129451	2.34805
1	264800001	264850000	0.443486	8.04418
1	264825001	264875000	0.443486	8.04418
1	264900001	264950000	0.235167	4.26558
1	264925001	264975000	0.235167	4.26558
1	266675001	266725000	0.153039	2.7759
1	266700001	266750000	0.153039	2.7759
1	268300001	268350000	0.110876	2.01113
1	268325001	268375000	0.110876	2.01113
1	268350001	268400000	0.174457	3.16439
1	268975001	269025000	0.111309	2.01898
1	269125001	269175000	0.13172	2.38921
1	269150001	269200000	0.13172	2.38921
1	273500001	273550000	0.128864	2.3374
1	273525001	273575000	0.128864	2.3374
2	125001	175000	0.516531	9.3691
2	150001	200000	0.516531	9.3691
2	325001	375000	0.859151	15.5837
2	350001	400000	0.859151	15.5837
2	500001	550000	0.42564	7.72048
2	525001	575000	0.42564	7.72048
2	600001	650000	0.436072	7.9097
2	625001	675000	0.436072	7.9097
2	875001	925000	0.443486	8.04418
2	900001	950000	0.453019	8.21709
2	925001	975000	0.462553	8.39002
2	1150001	1200000	0.444467	8.06197
2	1175001	1225000	0.444467	8.06197
2	1200001	1250000	0.159919	2.90069
2	1225001	1275000	0.159919	2.90069
2	1325001	1375000	0.567382	10.2915
2	1350001	1400000	0.567382	10.2915
2	1400001	1450000	0.118756	2.15406
2	1425001	1475000	0.118756	2.15406
2	1700001	1750000	0.153159	2.77808
2	3175001	3225000	0.321902	5.83882
2	3200001	3250000	0.321902	5.83882
2	3250001	3300000	0.263794	4.78483
2	3275001	3325000	0.263794	4.78483
2	3425001	3475000	0.158513	2.87519
2	5475001	5525000	0.135204	2.4524
2	6200001	6250000	0.237531	4.30846
2	6225001	6275000	0.237531	4.30846
2	10775001	10825000	0.146535	2.65793
2	10800001	10850000	0.198053	3.59239
2	13650001	13700000	0.123851	2.24647
2	14650001	14700000	0.159956	2.90136
2	14675001	14725000	0.204374	3.70704
2	19800001	19850000	0.123662	2.24304
2	19825001	19875000	0.123662	2.24304
2	26700001	26750000	0.384528	6.97477
2	26725001	26775000	0.384528	6.97477
2	27250001	27300000	0.114536	2.07751
2	29075001	29125000	0.233484	4.23505
2	29100001	29150000	0.233484	4.23505
2	29925001	29975000	0.144308	2.61753
2	29950001	30000000	0.144308	2.61753
2	30725001	30775000	0.192115	3.48468
2	30750001	30800000	0.129988	2.35779
2	31075001	31125000	0.145881	2.64606
2	31475001	31525000	0.112491	2.04042
2	31500001	31550000	0.112491	2.04042
2	31925001	31975000	0.144237	2.61624
2	32075001	32125000	0.113641	2.06128
2	32100001	32150000	0.113641	2.06128
2	35900001	35950000	0.207976	3.77238
2	35925001	35975000	0.207976	3.77238
2	39650001	39700000	0.166284	3.01614
2	39675001	39725000	0.166284	3.01614
2	39825001	39875000	0.166978	3.02873
2	43300001	43350000	0.740763	13.4363
2	43325001	43375000	0.740763	13.4363
2	43650001	43700000	0.119254	2.16309
2	44125001	44175000	0.118079	2.14178
2	44150001	44200000	0.144132	2.61434
2	44475001	44525000	0.120468	2.18511
2	46150001	46200000	0.111484	2.02215
2	47425001	47475000	0.180647	3.27667
2	47450001	47500000	0.180647	3.27667
2	48575001	48625000	0.117718	2.13523
2	48600001	48650000	0.188451	3.41822
2	48625001	48675000	0.133356	2.41888
2	49225001	49275000	0.225396	4.08835
2	49500001	49550000	0.159992	2.90202
2	50700001	50750000	0.124812	2.2639
2	50725001	50775000	0.124812	2.2639
2	51950001	52000000	0.119363	2.16507
2	51975001	52025000	0.119363	2.16507
2	52150001	52200000	0.181634	3.29457
2	52175001	52225000	0.130896	2.37426
2	52225001	52275000	0.217389	3.94311
2	52250001	52300000	0.217389	3.94311
2	52375001	52425000	0.207319	3.76046
2	52400001	52450000	0.118136	2.14281
2	52600001	52650000	0.220205	3.99419
2	52625001	52675000	0.220205	3.99419
2	52675001	52725000	0.173783	3.15217
2	52700001	52750000	0.184192	3.34097
2	52725001	52775000	0.205011	3.71859
2	52750001	52800000	0.124467	2.25765
2	52775001	52825000	0.124467	2.25765
2	53525001	53575000	0.201861	3.66146
2	53550001	53600000	0.233003	4.22633
2	53600001	53650000	0.134381	2.43747
2	53700001	53750000	0.165354	2.99928
2	53725001	53775000	0.165354	2.99928
2	53800001	53850000	0.167882	3.04513
2	53825001	53875000	0.167882	3.04513
2	54000001	54050000	0.204518	3.70965
2	54225001	54275000	0.114296	2.07316
2	54900001	54950000	0.138539	2.51289
2	54925001	54975000	0.133798	2.4269
2	55000001	55050000	0.169811	3.08012
2	55025001	55075000	0.169811	3.08012
2	56050001	56100000	0.166861	3.02661
2	56400001	56450000	0.118199	2.14395
2	56425001	56475000	0.118199	2.14395
2	57625001	57675000	0.152139	2.75958
2	57650001	57700000	0.178412	3.23613
2	57675001	57725000	0.12785	2.31901
2	58625001	58675000	0.148121	2.68669
2	58750001	58800000	0.118549	2.1503
2	58775001	58825000	0.118549	2.1503
2	59975001	60025000	0.160527	2.91172
2	60225001	60275000	0.140684	2.5518
2	60250001	60300000	0.140684	2.5518
2	61400001	61450000	0.117732	2.13548
2	63025001	63075000	0.243406	4.41502
2	63050001	63100000	0.239377	4.34194
2	63225001	63275000	0.136483	2.4756
2	63250001	63300000	0.136483	2.4756
2	63500001	63550000	0.168782	3.06145
2	63525001	63575000	0.272994	4.95171
2	64150001	64200000	0.115751	2.09955
2	64175001	64225000	0.115751	2.09955
2	64500001	64550000	0.135766	2.46259
2	64525001	64575000	0.118421	2.14798
2	65225001	65275000	0.164172	2.97784
2	65900001	65950000	0.155071	2.81276
2	66475001	66525000	0.181856	3.2986
2	66900001	66950000	0.160871	2.91796
2	68775001	68825000	0.159686	2.89647
2	68900001	68950000	0.16107	2.92157
2	69225001	69275000	0.471266	8.54806
2	69250001	69300000	0.471266	8.54806
2	70425001	70475000	0.166861	3.02661
2	70450001	70500000	0.166861	3.02661
2	70500001	70550000	0.123157	2.23388
2	70525001	70575000	0.123157	2.23388
2	74250001	74300000	0.1217	2.20746
2	75475001	75525000	0.115548	2.09587
2	75500001	75550000	0.115548	2.09587
2	76475001	76525000	0.143327	2.59974
2	78650001	78700000	0.215748	3.91335
2	78675001	78725000	0.215748	3.91335
2	79075001	79125000	0.144758	2.62569
2	82875001	82925000	0.140233	2.54362
2	87000001	87050000	0.212691	3.8579
2	87025001	87075000	0.212691	3.8579
2	87050001	87100000	0.238878	4.33289
2	87075001	87125000	0.198848	3.60681
2	87150001	87200000	0.115302	2.09141
2	91650001	91700000	0.16163	2.93173
2	91675001	91725000	0.16163	2.93173
2	94450001	94500000	0.17973	3.26004
2	94475001	94525000	0.17973	3.26004
2	99350001	99400000	0.162033	2.93904
2	99375001	99425000	0.162033	2.93904
2	104375001	104425000	0.110604	2.00619
2	109325001	109375000	0.452876	8.2145
2	109350001	109400000	0.236252	4.28526
2	114400001	114450000	0.112782	2.0457
2	114425001	114475000	0.1177	2.1349
2	118425001	118475000	0.135166	2.45171
2	122875001	122925000	0.163343	2.9628
2	122900001	122950000	0.163343	2.9628
2	123225001	123275000	0.201927	3.66266
2	123250001	123300000	0.140899	2.5557
2	124275001	124325000	0.137919	2.50165
2	124300001	124350000	0.272165	4.93667
2	126100001	126150000	0.120468	2.18511
2	127800001	127850000	0.173088	3.13956
2	127825001	127875000	0.308258	5.59134
2	129750001	129800000	0.256347	4.64975
2	129775001	129825000	0.256347	4.64975
2	133475001	133525000	0.113139	2.05217
2	135025001	135075000	0.113643	2.06132
2	135500001	135550000	0.154638	2.8049
2	135525001	135575000	0.154638	2.8049
2	136375001	136425000	0.184836	3.35265
2	138050001	138100000	0.113131	2.05203
2	138075001	138125000	0.113131	2.05203
2	141975001	142025000	0.148938	2.70151
2	143275001	143325000	0.113579	2.06015
2	146575001	146625000	0.272679	4.94599
2	146600001	146650000	0.272679	4.94599
2	154675001	154725000	0.114517	2.07717
2	154700001	154750000	0.114517	2.07717
2	155750001	155800000	0.211475	3.83584
2	155775001	155825000	0.1382	2.50674
2	160475001	160525000	0.216244	3.92234
2	160825001	160875000	0.187138	3.39441
2	160850001	160900000	0.187138	3.39441
2	160875001	160925000	0.134507	2.43976
2	160900001	160950000	0.134507	2.43976
2	160925001	160975000	0.187165	3.39489
2	161450001	161500000	0.133249	2.41694
2	161475001	161525000	0.133249	2.41694
2	161875001	161925000	0.187676	3.40416
2	163825001	163875000	0.163564	2.96681
2	164400001	164450000	0.114122	2.07
2	168175001	168225000	0.125377	2.27415
2	169900001	169950000	0.127381	2.3105
2	169925001	169975000	0.127381	2.3105
2	169950001	170000000	0.243741	4.4211
2	169975001	170025000	0.117404	2.12953
2	171100001	171150000	0.115997	2.10401
2	174150001	174200000	0.142681	2.58802
2	174225001	174275000	0.111321	2.0192
2	174250001	174300000	0.111321	2.0192
2	177125001	177175000	0.132979	2.41204
2	177150001	177200000	0.211472	3.83579
2	177650001	177700000	0.295871	5.36666
2	177675001	177725000	0.144446	2.62004
2	186450001	186500000	0.150123	2.72301
2	189025001	189075000	0.115787	2.1002
2	189050001	189100000	0.115787	2.1002
2	190750001	190800000	0.122226	2.217
2	190775001	190825000	0.122226	2.217
2	196600001	196650000	0.131372	2.38289
2	196700001	196750000	0.172177	3.12303
2	198150001	198200000	0.11394	2.0667
2	198175001	198225000	0.116301	2.10953
2	198500001	198550000	0.148824	2.69945
2	199800001	199850000	0.203103	3.68399
2	199825001	199875000	0.203103	3.68399
2	200625001	200675000	0.133249	2.41694
2	200650001	200700000	0.133249	2.41694
2	202200001	202250000	0.226851	4.11474
2	202225001	202275000	0.161107	2.92224
2	202400001	202450000	0.152062	2.75818
2	202425001	202475000	0.152062	2.75818
2	205000001	205050000	0.138831	2.51819
2	205100001	205150000	0.134283	2.43569
2	205125001	205175000	0.180751	3.27855
2	207775001	207825000	0.144877	2.62785
2	209000001	209050000	0.152229	2.76121
2	209250001	209300000	0.118937	2.15734
2	209775001	209825000	0.168018	3.0476
2	209850001	209900000	0.334664	6.07031
2	209875001	209925000	0.162982	2.95625
2	212925001	212975000	0.131677	2.38843
2	212950001	213000000	0.131677	2.38843
2	214975001	215025000	0.251963	4.57023
2	215000001	215050000	0.251963	4.57023
2	218775001	218825000	0.182204	3.30491
2	218800001	218850000	0.182204	3.30491
2	220025001	220075000	0.139812	2.53598
2	220800001	220850000	0.112269	2.03639
2	222375001	222425000	0.15287	2.77283
2	222400001	222450000	0.146053	2.64918
2	223650001	223700000	0.397898	7.21728
2	223675001	223725000	0.397898	7.21728
2	224800001	224850000	0.14069	2.55191
2	225250001	225300000	0.148098	2.68628
2	226025001	226075000	0.122436	2.22081
2	228775001	228825000	0.113014	2.04991
2	230625001	230675000	0.262826	4.76727
2	230650001	230700000	0.127578	2.31408
2	235350001	235400000	0.127561	2.31377
2	235375001	235425000	0.119949	2.1757
2	235400001	235450000	0.112336	2.03761
2	235475001	235525000	0.164742	2.98818
2	235500001	235550000	0.196546	3.56505
2	236125001	236175000	0.114506	2.07697
2	236150001	236200000	0.114506	2.07697
2	236775001	236825000	0.115275	2.09092
2	236950001	237000000	0.123248	2.23554
2	237350001	237400000	0.227899	4.13375
2	237375001	237425000	0.227899	4.13375
2	243225001	243275000	0.122528	2.22248
2	243500001	243550000	0.114729	2.08101
2	243525001	243575000	0.114729	2.08101
2	246650001	246700000	0.134406	2.43793
3	1875001	1925000	0.558979	10.139
3	1900001	1950000	0.558979	10.139
3	2125001	2175000	0.112228	2.03565
3	2150001	2200000	0.112228	2.03565
3	4150001	4200000	0.115812	2.10066
3	4225001	4275000	0.131473	2.38472
3	4250001	4300000	0.131473	2.38472
3	5900001	5950000	0.133108	2.41438
3	5925001	5975000	0.133108	2.41438
3	6100001	6150000	0.112879	2.04746
3	8175001	8225000	0.389855	7.07139
3	8200001	8250000	0.389855	7.07139
3	15275001	15325000	0.189324	3.43406
3	15350001	15400000	0.295725	5.36401
3	15375001	15425000	0.166882	3.02699
3	20225001	20275000	0.171119	3.10384
3	20250001	20300000	0.171119	3.10384
3	23175001	23225000	0.168388	3.05431
3	23200001	23250000	0.168388	3.05431
3	23875001	23925000	0.131953	2.39343
3	23900001	23950000	0.243668	4.41978
3	24700001	24750000	0.147643	2.67802
3	25000001	25050000	0.122529	2.22249
3	26800001	26850000	0.122226	2.217
3	26825001	26875000	0.122226	2.217
3	29350001	29400000	0.199793	3.62395
3	30375001	30425000	0.199592	3.6203
3	30400001	30450000	0.199592	3.6203
3	34550001	34600000	0.110877	2.01114
3	34575001	34625000	0.125472	2.27588
3	39425001	39475000	0.152782	2.77124
3	40050001	40100000	0.148048	2.68537
3	40125001	40175000	0.187221	3.39591
3	40150001	40200000	0.164517	2.98409
3	40175001	40225000	0.141812	2.57226
3	41100001	41150000	0.121973	2.21241
3	41125001	41175000	0.121973	2.21241
3	42325001	42375000	0.159078	2.88544
3	42350001	42400000	0.123776	2.24511
3	44700001	44750000	0.14644	2.6562
3	44725001	44775000	0.14644	2.6562
3	47000001	47050000	0.167106	3.03105
3	47025001	47075000	0.167106	3.03105
3	47450001	47500000	0.118885	2.1564
3	48825001	48875000	0.325854	5.91051
3	48850001	48900000	0.325854	5.91051
3	49525001	49575000	0.115816	2.10073
3	49550001	49600000	0.115816	2.10073
3	50950001	51000000	0.166711	3.02389
3	51225001	51275000	0.155478	2.82014
3	51250001	51300000	0.117888	2.13831
3	57125001	57175000	0.156893	2.84581
3	57150001	57200000	0.156893	2.84581
3	58700001	58750000	0.148687	2.69696
3	58725001	58775000	0.148687	2.69696
3	59575001	59625000	0.11404	2.06852
3	62900001	62950000	0.118717	2.15335
3	62925001	62975000	0.118717	2.15335
3	63050001	63100000	0.193991	3.51871
3	63075001	63125000	0.264222	4.79259
3	63275001	63325000	0.254591	4.6179
3	63300001	63350000	0.200806	3.64232
3	63325001	63375000	0.138633	2.5146
3	63350001	63400000	0.154072	2.79464
3	63375001	63425000	0.177898	3.22681
3	63400001	63450000	0.131349	2.38248
3	64200001	64250000	0.167106	3.03105
3	64350001	64400000	0.144454	2.62018
3	64375001	64425000	0.144454	2.62018
3	66575001	66625000	0.151526	2.74846
3	66600001	66650000	0.231602	4.20092
3	70450001	70500000	0.255657	4.63724
3	70475001	70525000	0.479676	8.70061
3	71600001	71650000	0.143046	2.59464
3	75900001	75950000	0.164942	2.9918
3	75925001	75975000	0.164942	2.9918
3	76025001	76075000	0.170463	3.09195
3	76050001	76100000	0.338219	6.13479
3	77000001	77050000	0.13983	2.53631
3	77025001	77075000	0.13983	2.53631
3	77375001	77425000	0.168865	3.06296
3	77750001	77800000	0.118023	2.14076
3	78725001	78775000	0.135929	2.46555
3	78750001	78800000	0.135929	2.46555
3	79275001	79325000	0.151681	2.75127
3	79300001	79350000	0.151681	2.75127
3	81025001	81075000	0.125107	2.26926
3	81050001	81100000	0.125107	2.26926
3	82600001	82650000	0.115598	2.09678
3	82625001	82675000	0.192614	3.49373
3	84350001	84400000	0.118703	2.1531
3	84375001	84425000	0.118703	2.1531
3	85100001	85150000	0.189429	3.43596
3	90950001	91000000	0.138533	2.51278
3	90975001	91025000	0.138533	2.51278
3	97825001	97875000	0.150909	2.73726
3	97850001	97900000	0.244793	4.44018
3	97950001	98000000	0.205659	3.73035
3	98150001	98200000	0.12019	2.18007
3	98175001	98225000	0.116009	2.10423
3	98200001	98250000	0.111829	2.02841
3	98725001	98775000	0.19904	3.61029
3	98750001	98800000	0.19904	3.61029
3	98925001	98975000	0.386524	7.01097
3	98950001	99000000	0.386524	7.01097
3	99625001	99675000	0.12069	2.18914
3	100400001	100450000	0.262433	4.76014
3	100425001	100475000	0.262433	4.76014
3	100675001	100725000	0.136134	2.46927
3	101050001	101100000	0.153406	2.78256
3	102400001	102450000	0.171164	3.10466
3	102425001	102475000	0.171164	3.10466
3	106325001	106375000	0.116278	2.10911
3	106350001	106400000	0.116278	2.10911
3	107250001	107300000	0.130802	2.37255
3	107275001	107325000	0.261569	4.74447
3	108725001	108775000	0.113577	2.06012
3	108750001	108800000	0.124797	2.26363
3	110525001	110575000	0.177891	3.22668
3	110550001	110600000	0.115936	2.10291
3	111075001	111125000	0.203472	3.69068
3	111100001	111150000	0.203472	3.69068
3	112900001	112950000	0.144465	2.62038
3	113225001	113275000	0.129216	2.34379
3	113250001	113300000	0.129216	2.34379
3	113550001	113600000	0.12496	2.26659
3	115050001	115100000	0.12748	2.3123
3	115075001	115125000	0.119725	2.17163
3	115100001	115150000	0.115848	2.10131
3	115150001	115200000	0.118295	2.1457
3	115175001	115225000	0.118295	2.1457
3	115825001	115875000	0.116927	2.12088
3	116675001	116725000	0.515072	9.34264
3	116700001	116750000	0.305881	5.54823
3	116875001	116925000	0.136004	2.46691
3	117175001	117225000	0.153077	2.77659
3	117675001	117725000	0.190236	3.4506
3	117700001	117750000	0.389392	7.06299
3	118425001	118475000	0.24935	4.52284
3	118450001	118500000	0.129376	2.34669
3	118625001	118675000	0.158209	2.86968
3	118650001	118700000	0.175463	3.18264
3	118675001	118725000	0.192717	3.4956
3	118750001	118800000	0.111298	2.01878
3	118825001	118875000	0.113111	2.05167
3	120050001	120100000	0.113762	2.06347
3	120075001	120125000	0.113762	2.06347
3	121375001	121425000	0.146292	2.65352
3	121400001	121450000	0.248592	4.50909
3	122125001	122175000	0.111982	2.03119
3	122150001	122200000	0.111982	2.03119
3	122400001	122450000	0.13595	2.46593
3	123325001	123375000	0.151993	2.75693
3	123350001	123400000	0.256712	4.65637
3	123400001	123450000	0.215914	3.91636
3	123425001	123475000	0.215914	3.91636
3	123700001	123750000	0.204647	3.71199
3	123725001	123775000	0.204647	3.71199
3	125000001	125050000	0.369132	6.69551
3	125025001	125075000	0.369132	6.69551
3	126975001	127025000	0.119763	2.17232
3	127175001	127225000	0.143884	2.60984
3	127200001	127250000	0.127202	2.30726
3	127225001	127275000	0.110521	2.00469
3	127750001	127800000	0.366942	6.65578
3	127775001	127825000	0.366942	6.65578
3	128250001	128300000	0.123808	2.24569
3	128375001	128425000	0.161361	2.92685
3	128400001	128450000	0.12425	2.25371
3	128950001	129000000	0.118814	2.15511
3	128975001	129025000	0.118814	2.15511
3	129000001	129050000	0.148466	2.69295
3	129200001	129250000	0.142862	2.5913
3	129225001	129275000	0.142862	2.5913
3	129250001	129300000	0.114911	2.08431
3	129275001	129325000	0.114911	2.08431
3	130175001	130225000	0.149992	2.72063
3	130250001	130300000	0.118289	2.14559
3	130325001	130375000	0.188113	3.41209
3	130350001	130400000	0.188113	3.41209
3	131175001	131225000	0.152573	2.76745
3	131275001	131325000	0.112238	2.03583
3	131300001	131350000	0.112238	2.03583
3	131325001	131375000	0.123764	2.2449
3	131350001	131400000	0.147592	2.6771
3	131375001	131425000	0.17142	3.1093
3	131475001	131525000	0.228153	4.13836
3	131875001	131925000	0.202351	3.67035
3	131900001	131950000	0.202351	3.67035
3	131975001	132025000	0.235902	4.27891
3	132000001	132050000	0.235902	4.27891
3	132075001	132125000	0.267693	4.85555
3	132100001	132150000	0.287346	5.21203
3	132125001	132175000	0.151881	2.7549
3	132175001	132225000	0.118885	2.1564
3	132475001	132525000	0.14806	2.68559
3	132675001	132725000	0.120046	2.17746
3	132700001	132750000	0.198805	3.60603
3	133000001	133050000	0.207501	3.76376
3	133025001	133075000	0.163827	2.97158
3	133050001	133100000	0.120152	2.17938
3	133400001	133450000	0.235787	4.27683
3	133425001	133475000	0.235787	4.27683
3	133475001	133525000	0.43206	7.83693
3	133500001	133550000	0.43206	7.83693
3	134300001	134350000	0.174447	3.16421
3	134325001	134375000	0.174447	3.16421
3	134500001	134550000	0.179751	3.26042
3	134525001	134575000	0.179751	3.26042
3	134625001	134675000	0.207332	3.76069
3	134825001	134875000	0.271919	4.93221
3	134850001	134900000	0.271919	4.93221
3	135275001	135325000	0.11845	2.14851
3	135300001	135350000	0.11845	2.14851
3	136175001	136225000	0.123921	2.24774
3	136200001	136250000	0.133849	2.42782
3	136225001	136275000	0.140862	2.55503
3	136250001	136300000	0.137947	2.50215
3	136300001	136350000	0.214349	3.88797
3	136325001	136375000	0.214349	3.88797
3	137375001	137425000	0.201757	3.65957
3	137775001	137825000	0.232541	4.21795
3	137800001	137850000	0.232541	4.21795
3	138400001	138450000	0.117096	2.12395
3	139675001	139725000	0.117885	2.13826
3	140800001	140850000	0.188617	3.42123
3	140825001	140875000	0.136369	2.47353
3	141025001	141075000	0.15679	2.84394
3	141225001	141275000	0.137918	2.50163
3	141250001	141300000	0.137918	2.50163
3	143600001	143650000	0.182488	3.31006
3	145425001	145475000	0.116851	2.1195
3	146175001	146225000	0.111426	2.0211
3	150650001	150700000	0.110604	2.00619
3	150675001	150725000	0.110604	2.00619
3	150800001	150850000	0.326141	5.91571
3	150825001	150875000	0.116052	2.10501
3	154200001	154250000	0.136574	2.47725
3	154750001	154800000	0.118236	2.14463
3	154775001	154825000	0.116423	2.11174
3	157350001	157400000	0.129597	2.3507
3	157375001	157425000	0.239723	4.34822
3	158475001	158525000	0.317977	5.76763
3	158500001	158550000	0.159238	2.88834
3	159775001	159825000	0.210227	3.81321
3	163575001	163625000	0.20387	3.6979
3	166025001	166075000	0.135127	2.451
3	166050001	166100000	0.135127	2.451
3	166500001	166550000	0.123305	2.23657
3	166850001	166900000	0.129359	2.34638
3	167300001	167350000	0.110944	2.01236
3	167325001	167375000	0.110944	2.01236
3	170350001	170400000	0.15151	2.74817
3	177200001	177250000	0.187793	3.40629
3	177225001	177275000	0.118585	2.15096
3	178050001	178100000	0.31844	5.77603
3	178075001	178125000	0.159617	2.89522
3	178650001	178700000	0.122975	2.23058
3	181225001	181275000	0.216744	3.93141
3	181250001	181300000	0.216744	3.93141
3	181725001	181775000	0.126705	2.29824
3	184300001	184350000	0.146276	2.65323
3	184325001	184375000	0.131877	2.39205
3	184350001	184400000	0.117479	2.13089
3	184650001	184700000	0.119412	2.16596
3	185675001	185725000	0.141631	2.56898
3	185700001	185750000	0.141631	2.56898
3	185825001	185875000	0.114707	2.08061
3	187575001	187625000	0.157857	2.86329
3	188750001	188800000	0.189535	3.43788
3	188775001	188825000	0.189535	3.43788
3	190250001	190300000	0.2822	5.11869
3	190275001	190325000	0.2822	5.11869
3	191250001	191300000	0.163122	2.95879
3	191275001	191325000	0.163122	2.95879
3	193400001	193450000	0.142713	2.5886
3	196000001	196050000	0.11223	2.03569
3	196925001	196975000	0.111712	2.02629
3	196950001	197000000	0.131411	2.3836
3	199375001	199425000	0.138051	2.50404
3	199400001	199450000	0.138051	2.50404
3	199650001	199700000	0.180326	3.27085
3	202400001	202450000	0.146254	2.65283
3	205125001	205175000	0.176788	3.20667
3	205150001	205200000	0.176788	3.20667
3	206325001	206375000	0.160124	2.90441
3	210700001	210750000	0.152093	2.75874
3	210725001	210775000	0.152093	2.75874
3	211300001	211350000	0.115905	2.10234
3	211825001	211875000	0.143189	2.59724
3	211850001	211900000	0.143189	2.59724
3	213225001	213275000	0.117331	2.12821
3	214150001	214200000	0.122563	2.22311
3	218675001	218725000	0.532445	9.65776
3	218700001	218750000	0.532445	9.65776
3	218950001	219000000	0.129665	2.35193
3	219075001	219125000	0.136412	2.47431
4	275001	325000	0.11613	2.10643
4	300001	350000	0.227497	4.12646
4	675001	725000	0.117244	2.12663
4	700001	750000	0.117244	2.12663
4	3175001	3225000	0.354786	6.43529
4	3200001	3250000	0.354786	6.43529
4	4450001	4500000	0.114592	2.07853
4	5425001	5475000	0.260253	4.7206
4	5450001	5500000	0.260253	4.7206
4	5550001	5600000	0.168553	3.0573
4	6000001	6050000	0.380314	6.89833
4	6025001	6075000	0.380314	6.89833
4	6275001	6325000	0.196798	3.56962
4	6300001	6350000	0.196798	3.56962
4	6525001	6575000	0.340379	6.17397
4	6550001	6600000	0.340379	6.17397
4	7975001	8025000	0.136377	2.47368
4	9125001	9175000	0.173763	3.1518
4	9150001	9200000	0.173763	3.1518
4	12625001	12675000	0.250833	4.54974
4	12650001	12700000	0.250833	4.54974
4	13625001	13675000	0.118024	2.14078
4	13975001	14025000	0.130377	2.36485
4	14000001	14050000	0.130377	2.36485
4	18675001	18725000	0.130513	2.36731
4	18700001	18750000	0.130513	2.36731
4	19250001	19300000	0.121693	2.20733
4	19875001	19925000	0.1362	2.47047
4	19900001	19950000	0.1362	2.47047
4	22950001	23000000	0.168792	3.06164
4	25150001	25200000	0.114733	2.08109
4	25175001	25225000	0.114733	2.08109
4	25350001	25400000	0.156352	2.83599
4	25375001	25425000	0.164021	2.9751
4	27050001	27100000	0.111134	2.01581
4	31225001	31275000	0.112594	2.04229
4	31250001	31300000	0.112594	2.04229
4	34050001	34100000	0.315244	5.71806
4	34075001	34125000	0.315244	5.71806
4	34300001	34350000	0.335539	6.08618
4	34325001	34375000	0.335539	6.08618
4	36950001	37000000	0.11463	2.07922
4	40125001	40175000	0.208578	3.78329
4	40825001	40875000	0.13468	2.4429
4	40850001	40900000	0.13468	2.4429
4	41375001	41425000	0.123993	2.24905
4	42450001	42500000	0.129451	2.34805
4	42475001	42525000	0.129451	2.34805
4	43250001	43300000	0.112584	2.04211
4	43275001	43325000	0.226362	4.10587
4	43425001	43475000	0.172639	3.13141
4	44825001	44875000	0.2355	4.27162
4	44850001	44900000	0.2355	4.27162
4	45700001	45750000	0.180897	3.2812
4	46450001	46500000	0.176982	3.21019
4	46475001	46525000	0.176982	3.21019
4	48175001	48225000	0.185897	3.3719
4	48200001	48250000	0.185897	3.3719
4	49575001	49625000	0.110928	2.01207
4	50050001	50100000	0.116305	2.1096
4	50075001	50125000	0.165379	2.99973
4	50200001	50250000	0.141356	2.56399
4	50625001	50675000	0.203742	3.69558
4	50650001	50700000	0.203742	3.69558
4	52675001	52725000	0.120665	2.18868
4	52700001	52750000	0.17723	3.21469
4	53600001	53650000	0.144589	2.62263
4	56850001	56900000	0.137263	2.48975
4	56875001	56925000	0.137263	2.48975
4	56950001	57000000	0.136223	2.47088
4	57000001	57050000	0.154739	2.80674
4	62075001	62125000	0.133593	2.42318
4	62100001	62150000	0.133593	2.42318
4	62625001	62675000	0.135453	2.45692
4	62650001	62700000	0.135453	2.45692
4	62675001	62725000	0.117855	2.13771
4	64775001	64825000	0.126824	2.3004
4	64800001	64850000	0.178076	3.23003
4	65550001	65600000	0.2385	4.32604
4	65575001	65625000	0.2385	4.32604
4	65625001	65675000	0.327076	5.93267
4	65650001	65700000	0.327076	5.93267
4	65750001	65800000	0.152838	2.77225
4	65775001	65825000	0.152838	2.77225
4	69050001	69100000	0.112925	2.04829
4	69075001	69125000	0.112925	2.04829
4	69950001	70000000	0.136412	2.47431
4	69975001	70025000	0.136412	2.47431
4	70725001	70775000	0.234782	4.2586
4	70750001	70800000	0.234782	4.2586
4	70825001	70875000	0.135696	2.46132
4	70850001	70900000	0.134461	2.43892
4	71825001	71875000	0.167022	3.02953
4	71850001	71900000	0.167022	3.02953
4	73700001	73750000	0.165598	3.0037
4	73725001	73775000	0.165598	3.0037
4	74550001	74600000	0.200795	3.64212
4	74750001	74800000	0.148567	2.69478
4	74775001	74825000	0.148567	2.69478
4	75650001	75700000	0.119892	2.17466
4	75675001	75725000	0.119892	2.17466
4	77325001	77375000	0.129868	2.35561
4	77350001	77400000	0.129868	2.35561
4	79075001	79125000	0.170947	3.10072
4	79100001	79150000	0.170947	3.10072
4	80950001	81000000	0.177724	3.22365
4	80975001	81025000	0.177724	3.22365
4	85850001	85900000	0.117475	2.13082
4	85875001	85925000	0.117475	2.13082
4	86375001	86425000	0.12051	2.18587
4	88950001	89000000	0.302966	5.49535
4	88975001	89025000	0.159982	2.90184
4	91425001	91475000	0.143309	2.59941
4	93200001	93250000	0.145505	2.63924
4	93875001	93925000	0.123808	2.24569
4	93900001	93950000	0.123808	2.24569
4	94575001	94625000	0.16738	3.03602
4	95575001	95625000	0.162859	2.95402
4	96675001	96725000	0.258504	4.68888
4	96700001	96750000	0.12712	2.30577
4	98350001	98400000	0.112063	2.03266
4	98375001	98425000	0.112063	2.03266
4	99225001	99275000	0.232028	4.20864
4	99250001	99300000	0.232028	4.20864
4	100400001	100450000	0.14618	2.65149
4	101450001	101500000	0.16574	3.00628
4	101475001	101525000	0.172961	3.13726
4	101500001	101550000	0.180183	3.26825
4	102050001	102100000	0.110604	2.00619
4	102525001	102575000	0.112745	2.04503
4	102750001	102800000	0.165893	3.00905
4	102775001	102825000	0.165893	3.00905
4	103000001	103050000	0.173994	3.15599
4	103450001	103500000	0.128689	2.33423
4	103475001	103525000	0.128689	2.33423
4	103625001	103675000	0.138796	2.51755
4	105825001	105875000	0.114562	2.07798
4	106000001	106050000	0.169098	3.06719
4	106025001	106075000	0.133201	2.41607
4	110800001	110850000	0.232393	4.21526
4	110825001	110875000	0.232393	4.21526
4	112675001	112725000	0.197964	3.59077
4	112700001	112750000	0.197964	3.59077
4	114600001	114650000	0.113111	2.05167
4	114625001	114675000	0.113111	2.05167
4	115425001	115475000	0.166562	3.02119
4	115900001	115950000	0.203479	3.69081
4	115925001	115975000	0.203479	3.69081
4	116450001	116500000	0.166713	3.02393
4	116475001	116525000	0.166986	3.02888
4	117175001	117225000	0.158202	2.86955
4	117200001	117250000	0.240555	4.36331
4	118550001	118600000	0.114668	2.07991
5	50001	100000	0.427007	7.74527
5	75001	125000	0.427007	7.74527
5	5125001	5175000	0.233233	4.2305
5	5150001	5200000	0.233233	4.2305
5	5625001	5675000	0.181825	3.29804
5	5650001	5700000	0.181825	3.29804
5	6225001	6275000	0.12755	2.31357
5	10950001	11000000	0.134206	2.4343
5	10975001	11025000	0.134206	2.4343
5	12900001	12950000	0.183129	3.32169
5	12925001	12975000	0.183129	3.32169
5	13225001	13275000	0.158323	2.87174
5	15325001	15375000	0.290675	5.27241
5	15350001	15400000	0.585657	10.6229
5	17800001	17850000	0.123873	2.24687
5	17825001	17875000	0.123873	2.24687
5	20925001	20975000	0.121253	2.19935
5	21100001	21150000	0.112046	2.03235
5	21125001	21175000	0.112046	2.03235
5	23500001	23550000	0.144395	2.61911
5	23525001	23575000	0.123275	2.23603
5	24125001	24175000	0.117265	2.12701
5	24950001	25000000	0.611047	11.0835
5	24975001	25025000	0.611047	11.0835
5	26975001	27025000	0.124567	2.25946
5	27000001	27050000	0.124567	2.25946
5	28475001	28525000	0.153976	2.7929
5	29150001	29200000	0.157601	2.85865
5	29175001	29225000	0.157601	2.85865
5	29200001	29250000	0.125742	2.28077
5	29350001	29400000	0.158106	2.86781
5	29375001	29425000	0.158106	2.86781
5	30050001	30100000	0.124698	2.26184
5	31975001	32025000	0.133626	2.42378
5	32000001	32050000	0.133626	2.42378
5	33750001	33800000	0.146023	2.64864
5	33775001	33825000	0.149292	2.70794
5	33800001	33850000	0.136067	2.46805
5	35700001	35750000	0.162595	2.94923
5	35725001	35775000	0.162595	2.94923
5	37575001	37625000	0.479676	8.70061
5	37600001	37650000	0.479676	8.70061
5	40175001	40225000	0.327203	5.93498
5	40200001	40250000	0.327203	5.93498
5	42775001	42825000	0.121264	2.19955
5	43125001	43175000	0.137918	2.50163
5	43150001	43200000	0.137918	2.50163
5	43200001	43250000	0.113541	2.05947
5	43225001	43275000	0.113541	2.05947
5	44250001	44300000	0.178389	3.23571
5	44275001	44325000	0.178389	3.23571
5	45325001	45375000	0.123017	2.23135
5	51175001	51225000	0.121794	2.20916
5	51200001	51250000	0.121794	2.20916
5	56925001	56975000	0.11536	2.09246
5	56950001	57000000	0.11536	2.09246
5	58175001	58225000	0.141341	2.56372
5	62325001	62375000	0.144454	2.62018
5	62525001	62575000	0.13664	2.47845
5	62550001	62600000	0.175889	3.19037
5	62625001	62675000	0.132519	2.4037
5	63150001	63200000	0.110792	2.0096
5	63175001	63225000	0.110792	2.0096
5	63575001	63625000	0.155262	2.81622
5	63600001	63650000	0.155262	2.81622
5	64400001	64450000	0.122696	2.22552
5	64650001	64700000	0.250799	4.54912
5	64675001	64725000	0.250799	4.54912
5	65350001	65400000	0.137339	2.49113
5	65375001	65425000	0.119322	2.16432
5	67575001	67625000	0.167195	3.03267
5	67600001	67650000	0.116643	2.11573
5	67850001	67900000	0.173433	3.14582
5	70325001	70375000	0.111648	2.02513
5	72875001	72925000	0.174447	3.16421
5	72900001	72950000	0.174447	3.16421
5	73725001	73775000	0.157619	2.85897
5	73750001	73800000	0.157619	2.85897
5	74050001	74100000	0.121003	2.19481
5	74075001	74125000	0.121003	2.19481
5	74250001	74300000	0.112355	2.03795
5	74275001	74325000	0.192283	3.48773
5	75475001	75525000	0.208584	3.7834
5	75500001	75550000	0.208584	3.7834
5	75525001	75575000	0.241075	4.37274
5	75550001	75600000	0.241075	4.37274
5	77125001	77175000	0.145808	2.64474
5	86300001	86350000	0.214625	3.89298
5	86325001	86375000	0.214625	3.89298
5	86950001	87000000	0.175889	3.19037
5	86975001	87025000	0.175889	3.19037
5	88450001	88500000	0.372705	6.76031
5	88475001	88525000	0.372705	6.76031
5	89175001	89225000	0.122412	2.22037
5	89200001	89250000	0.122412	2.22037
5	90925001	90975000	0.141541	2.56734
5	91850001	91900000	0.221863	4.02427
5	92425001	92475000	0.113812	2.06438
5	94350001	94400000	0.204478	3.70893
5	94375001	94425000	0.204478	3.70893
5	94650001	94700000	0.289241	5.2464
5	94675001	94725000	0.289241	5.2464
5	97200001	97250000	0.131965	2.39365
5	97225001	97275000	0.131965	2.39365
5	98075001	98125000	0.134994	2.44859
5	99125001	99175000	0.133938	2.42944
5	99150001	99200000	0.133938	2.42944
5	102550001	102600000	0.118904	2.15674
5	102575001	102625000	0.118904	2.15674
5	103525001	103575000	0.160469	2.91067
5	104475001	104525000	0.143913	2.61037
5	106600001	106650000	0.130869	2.37377
5	106625001	106675000	0.130869	2.37377
6	1875001	1925000	0.68016	12.3371
6	1900001	1950000	0.68016	12.3371
6	2000001	2050000	0.522662	9.48031
6	2025001	2075000	0.522662	9.48031
6	4425001	4475000	0.207976	3.77238
6	4450001	4500000	0.207976	3.77238
6	5300001	5350000	0.256862	4.65909
6	5325001	5375000	0.256862	4.65909
6	5850001	5900000	0.110549	2.00519
6	5875001	5925000	0.110549	2.00519
6	7075001	7125000	0.113829	2.06469
6	7775001	7825000	0.233472	4.23484
6	7800001	7850000	0.233472	4.23484
6	12975001	13025000	0.15313	2.77755
6	14150001	14200000	0.111189	2.0168
6	15050001	15100000	0.15023	2.72495
6	16200001	16250000	0.165823	3.00778
6	16225001	16275000	0.165823	3.00778
6	17875001	17925000	0.124701	2.26189
6	17900001	17950000	0.129767	2.35378
6	18550001	18600000	0.11716	2.12511
6	18575001	18625000	0.242339	4.39567
6	18800001	18850000	0.449844	8.1595
6	18825001	18875000	0.900813	16.3394
6	19175001	19225000	0.110866	2.01094
6	20075001	20125000	0.135394	2.45585
6	20725001	20775000	0.223942	4.06198
6	21400001	21450000	0.14178	2.57168
6	21425001	21475000	0.14178	2.57168
6	21625001	21675000	0.121991	2.21274
6	21875001	21925000	0.117905	2.13862
6	22425001	22475000	0.134349	2.43689
6	22450001	22500000	0.134349	2.43689
6	22500001	22550000	0.244643	4.43746
6	22525001	22575000	0.244643	4.43746
6	23175001	23225000	0.110653	2.00708
6	23650001	23700000	0.113276	2.05466
6	24300001	24350000	0.154522	2.8028
6	24325001	24375000	0.14151	2.56678
6	24500001	24550000	0.166849	3.02639
6	24575001	24625000	0.135972	2.46633
6	24600001	24650000	0.135972	2.46633
6	25025001	25075000	0.158701	2.8786
6	25050001	25100000	0.158701	2.8786
6	26325001	26375000	0.149196	2.70619
6	26350001	26400000	0.149196	2.70619
6	27175001	27225000	0.138322	2.50896
6	27200001	27250000	0.138322	2.50896
6	28600001	28650000	0.266402	4.83214
6	28625001	28675000	0.266402	4.83214
6	28800001	28850000	0.126525	2.29498
6	28825001	28875000	0.211823	3.84215
6	28850001	28900000	0.231275	4.19498
6	28875001	28925000	0.231275	4.19498
6	28925001	28975000	0.192099	3.48439
6	28950001	29000000	0.192099	3.48439
6	29025001	29075000	0.127747	2.31714
6	30825001	30875000	0.144654	2.62381
6	30850001	30900000	0.144654	2.62381
6	31000001	31050000	0.113579	2.06015
6	31600001	31650000	0.117039	2.12291
6	32625001	32675000	0.308969	5.60424
6	32650001	32700000	0.181025	3.28352
6	33150001	33200000	0.120586	2.18725
6	33475001	33525000	0.166012	3.01121
6	33500001	33550000	0.267625	4.85432
6	34000001	34050000	0.137765	2.49885
6	34025001	34075000	0.137765	2.49885
6	34500001	34550000	0.166143	3.01359
6	34525001	34575000	0.166143	3.01359
6	34775001	34825000	0.115058	2.08698
6	34800001	34850000	0.115058	2.08698
6	34875001	34925000	0.138799	2.51761
6	34900001	34950000	0.276413	5.01372
6	35300001	35350000	0.119759	2.17225
6	35325001	35375000	0.119759	2.17225
6	36125001	36175000	0.140787	2.55367
6	36600001	36650000	0.13194	2.3932
6	36800001	36850000	0.290873	5.276
6	36825001	36875000	0.532175	9.65286
6	37225001	37275000	0.120595	2.18741
6	37250001	37300000	0.111093	2.01506
6	38300001	38350000	0.11304	2.05038
6	38375001	38425000	0.225396	4.08835
6	38400001	38450000	0.111245	2.01782
6	38450001	38500000	0.126697	2.2981
6	39550001	39600000	0.117327	2.12814
6	39575001	39625000	0.222779	4.04088
6	40400001	40450000	0.124988	2.2671
6	41975001	42025000	0.117297	2.12759
6	42700001	42750000	0.192871	3.49839
6	42725001	42775000	0.192871	3.49839
6	45600001	45650000	0.115438	2.09387
6	45625001	45675000	0.115438	2.09387
6	45875001	45925000	0.150562	2.73097
6	45900001	45950000	0.150562	2.73097
6	48650001	48700000	0.13535	2.45505
6	48675001	48725000	0.13535	2.45505
6	50425001	50475000	0.137345	2.49123
6	50800001	50850000	0.111957	2.03073
6	51050001	51100000	0.113513	2.05896
6	51075001	51125000	0.125635	2.27883
6	51725001	51775000	0.198774	3.60546
6	51750001	51800000	0.198774	3.60546
6	51825001	51875000	0.232592	4.21887
6	51850001	51900000	0.232592	4.21887
6	52425001	52475000	0.162669	2.95057
6	52450001	52500000	0.165299	2.99828
6	52675001	52725000	0.114005	2.06788
6	54125001	54175000	0.152179	2.7603
6	54150001	54200000	0.152719	2.7701
6	56225001	56275000	0.116896	2.12032
6	58825001	58875000	0.132986	2.41217
6	59200001	59250000	0.145955	2.64741
6	59225001	59275000	0.127246	2.30805
6	59975001	60025000	0.143102	2.59566
6	60000001	60050000	0.143102	2.59566
6	60600001	60650000	0.15046	2.72912
6	62375001	62425000	0.204705	3.71304
6	62400001	62450000	0.204705	3.71304
6	63825001	63875000	0.16099	2.92012
6	63850001	63900000	0.16099	2.92012
6	64275001	64325000	0.230256	4.1765
6	64300001	64350000	0.142126	2.57795
6	64325001	64375000	0.1496	2.71352
6	64350001	64400000	0.245203	4.44762
6	65325001	65375000	0.154078	2.79475
6	65350001	65400000	0.119735	2.17181
6	65650001	65700000	0.243378	4.41452
6	65675001	65725000	0.140093	2.54108
6	66150001	66200000	0.113793	2.06404
6	66175001	66225000	0.113793	2.06404
6	68225001	68275000	0.159079	2.88546
6	68250001	68300000	0.159079	2.88546
6	68475001	68525000	0.13307	2.41369
6	68500001	68550000	0.216124	3.92017
6	69225001	69275000	0.129602	2.35079
6	69325001	69375000	0.122941	2.22997
6	69350001	69400000	0.175451	3.18242
6	69375001	69425000	0.201706	3.65865
6	71150001	71200000	0.202995	3.68203
6	71175001	71225000	0.149223	2.70668
6	72600001	72650000	0.119615	2.16964
6	72750001	72800000	0.120654	2.18848
6	72775001	72825000	0.120654	2.18848
6	73775001	73825000	0.127328	2.30954
6	73800001	73850000	0.127328	2.30954
6	73825001	73875000	0.11791	2.13871
6	73850001	73900000	0.11791	2.13871
6	74575001	74625000	0.26075	4.72962
6	74600001	74650000	0.1754	3.1815
6	75000001	75050000	0.140987	2.55729
6	77575001	77625000	0.12811	2.32373
6	77600001	77650000	0.12811	2.32373
6	79900001	79950000	0.135869	2.46446
6	79925001	79975000	0.135869	2.46446
6	80450001	80500000	0.117899	2.13851
6	82600001	82650000	0.211604	3.83818
6	82625001	82675000	0.211604	3.83818
6	83575001	83625000	0.188999	3.42816
6	83600001	83650000	0.112973	2.04916
6	86100001	86150000	0.119706	2.17129
6	86125001	86175000	0.21631	3.92354
6	91025001	91075000	0.116112	2.1061
6	91050001	91100000	0.116112	2.1061
6	93700001	93750000	0.137834	2.5001
6	94750001	94800000	0.143884	2.60984
6	96025001	96075000	0.170752	3.09719
6	96050001	96100000	0.170752	3.09719
6	96850001	96900000	0.11765	2.134
6	99850001	99900000	0.128356	2.32819
6	100525001	100575000	0.197459	3.58161
6	100550001	100600000	0.287287	5.21096
6	103275001	103325000	0.41688	7.56158
6	103300001	103350000	0.41688	7.56158
6	103550001	103600000	0.136968	2.4844
6	103775001	103825000	0.126281	2.29055
6	104600001	104650000	0.343906	6.23794
6	104625001	104675000	0.168578	3.05775
6	107825001	107875000	0.134266	2.43539
6	108600001	108650000	0.211915	3.84382
6	108625001	108675000	0.211915	3.84382
6	109600001	109650000	0.381466	6.91923
6	109625001	109675000	0.381466	6.91923
6	110900001	110950000	0.130665	2.37007
6	114250001	114300000	0.244503	4.43492
6	114275001	114325000	0.244503	4.43492
6	114750001	114800000	0.799931	14.5096
6	114775001	114825000	0.799931	14.5096
7	625001	675000	0.145433	2.63794
7	5200001	5250000	0.390604	7.08498
7	5225001	5275000	0.390604	7.08498
7	5275001	5325000	0.15082	2.73565
7	5300001	5350000	0.15082	2.73565
7	10525001	10575000	0.619202	11.2314
7	10550001	10600000	0.619202	11.2314
7	12275001	12325000	0.130246	2.36247
7	14175001	14225000	0.250962	4.55208
7	14200001	14250000	0.142636	2.58721
7	17200001	17250000	0.12726	2.30831
7	17225001	17275000	0.196473	3.56373
7	23300001	23350000	0.169011	3.06561
7	23325001	23375000	0.175122	3.17645
7	24350001	24400000	0.143077	2.5952
7	24375001	24425000	0.143077	2.5952
7	26425001	26475000	0.41688	7.56158
7	26450001	26500000	0.41688	7.56158
7	26900001	26950000	0.118667	2.15244
7	26925001	26975000	0.118667	2.15244
7	28325001	28375000	0.122226	2.217
7	28350001	28400000	0.122226	2.217
7	29100001	29150000	0.130081	2.35948
7	29800001	29850000	0.243651	4.41947
7	29825001	29875000	0.243651	4.41947
7	37175001	37225000	0.144495	2.62092
7	38425001	38475000	0.130763	2.37185
7	39650001	39700000	0.211774	3.84127
7	39675001	39725000	0.22654	4.1091
7	41650001	41700000	0.145286	2.63527
7	46600001	46650000	0.111598	2.02422
7	46625001	46675000	0.111598	2.02422
7	47125001	47175000	0.114733	2.08109
7	47150001	47200000	0.114733	2.08109
7	47325001	47375000	0.229911	4.17024
7	47975001	48025000	0.217274	3.94103
7	48000001	48050000	0.217274	3.94103
7	48375001	48425000	0.125522	2.27678
7	49650001	49700000	0.139361	2.5278
7	50000001	50050000	0.122948	2.23009
7	54675001	54725000	0.265858	4.82227
7	54700001	54750000	0.265858	4.82227
7	58750001	58800000	0.137278	2.49002
7	66800001	66850000	0.114729	2.08101
7	67250001	67300000	0.211967	3.84477
7	67275001	67325000	0.211967	3.84477
7	67425001	67475000	0.226253	4.10389
7	67450001	67500000	0.226253	4.10389
7	67850001	67900000	0.140838	2.55459
7	67875001	67925000	0.140838	2.55459
7	69000001	69050000	0.131145	2.37878
7	69025001	69075000	0.194544	3.52874
7	71175001	71225000	0.123462	2.23942
7	72175001	72225000	0.324054	5.87786
7	72200001	72250000	0.324054	5.87786
7	76250001	76300000	0.266225	4.82893
7	76275001	76325000	0.266225	4.82893
7	77450001	77500000	0.161029	2.92083
7	77475001	77525000	0.161029	2.92083
7	80000001	80050000	0.130579	2.36851
7	80025001	80075000	0.130579	2.36851
7	80050001	80100000	0.149087	2.70422
7	80075001	80125000	0.149087	2.70422
7	80200001	80250000	0.114283	2.07292
7	81325001	81375000	0.126415	2.29298
7	81675001	81725000	0.225958	4.09854
7	81700001	81750000	0.225958	4.09854
7	82050001	82100000	0.12865	2.33352
7	82175001	82225000	0.119714	2.17143
7	82575001	82625000	0.12501	2.2675
7	85050001	85100000	0.12299	2.23086
7	85075001	85125000	0.12299	2.23086
7	85150001	85200000	0.142713	2.5886
7	85175001	85225000	0.142713	2.5886
7	88125001	88175000	0.122878	2.22882
7	89275001	89325000	0.188422	3.4177
7	89300001	89350000	0.351282	6.37173
7	89325001	89375000	0.165852	3.00831
7	89350001	89400000	0.165852	3.00831
7	89425001	89475000	0.136327	2.47277
7	89450001	89500000	0.242789	4.40383
7	92950001	93000000	0.15201	2.75724
7	95925001	95975000	0.214572	3.89202
7	95950001	96000000	0.123338	2.23717
7	97050001	97100000	0.159605	2.895
7	97875001	97925000	0.135674	2.46092
7	97900001	97950000	0.273046	4.95265
7	98050001	98100000	0.202357	3.67046
7	98075001	98125000	0.202357	3.67046
7	98600001	98650000	0.113006	2.04976
7	98625001	98675000	0.172646	3.13154
7	98975001	99025000	0.111648	2.02513
8	300001	350000	0.188935	3.427
8	1700001	1750000	0.176394	3.19953
8	1725001	1775000	0.176394	3.19953
8	4725001	4775000	0.181759	3.29684
8	4750001	4800000	0.363483	6.59304
8	6725001	6775000	0.112336	2.03761
8	6750001	6800000	0.116668	2.11618
8	6775001	6825000	0.121	2.19476
8	7025001	7075000	0.151074	2.74026
8	9350001	9400000	0.158841	2.88114
8	11425001	11475000	0.112606	2.04251
8	11450001	11500000	0.112606	2.04251
8	12575001	12625000	0.157905	2.86416
8	12600001	12650000	0.157905	2.86416
8	13200001	13250000	0.114086	2.06935
8	13225001	13275000	0.155062	2.81259
8	15350001	15400000	0.118787	2.15462
8	15375001	15425000	0.118787	2.15462
8	16775001	16825000	0.125396	2.2745
8	18600001	18650000	0.168149	3.04997
8	18625001	18675000	0.168149	3.04997
8	19875001	19925000	0.13401	2.43074
8	22725001	22775000	0.187136	3.39437
8	22750001	22800000	0.112277	2.03654
8	23825001	23875000	0.11214	2.03405
8	23850001	23900000	0.11214	2.03405
8	25825001	25875000	0.160465	2.9106
8	25850001	25900000	0.160465	2.9106
8	27775001	27825000	0.121	2.19476
8	27800001	27850000	0.121	2.19476
8	27975001	28025000	0.33685	6.10996
8	28000001	28050000	0.314877	5.7114
8	28025001	28075000	0.303891	5.51213
8	28625001	28675000	0.181123	3.2853
8	29375001	29425000	0.215305	3.90531
8	29400001	29450000	0.215305	3.90531
8	31625001	31675000	0.120744	2.19012
8	32425001	32475000	0.113865	2.06534
8	32800001	32850000	0.133208	2.4162
8	32825001	32875000	0.111894	2.02959
8	33400001	33450000	0.138342	2.50932
8	33425001	33475000	0.138342	2.50932
8	35025001	35075000	0.122108	2.21486
8	35050001	35100000	0.122108	2.21486
8	35500001	35550000	0.123331	2.23704
8	35625001	35675000	0.123764	2.2449
8	35950001	36000000	0.150192	2.72426
8	36000001	36050000	0.124828	2.26419
8	36025001	36075000	0.259883	4.71389
8	37950001	38000000	0.196473	3.56373
8	37975001	38025000	0.196473	3.56373
8	38000001	38050000	0.117831	2.13728
8	38025001	38075000	0.117831	2.13728
8	39000001	39050000	0.159841	2.89928
8	39475001	39525000	0.127209	2.30738
8	40225001	40275000	0.206257	3.7412
8	40250001	40300000	0.206257	3.7412
8	43800001	43850000	0.118432	2.14818
8	44725001	44775000	0.53577	9.71807
8	44750001	44800000	0.2651	4.80852
8	46200001	46250000	0.130906	2.37444
8	46225001	46275000	0.130906	2.37444
8	47525001	47575000	0.110604	2.00619
8	47850001	47900000	0.123813	2.24578
8	47925001	47975000	0.134157	2.43341
8	52075001	52125000	0.11524	2.09028
8	52100001	52150000	0.11524	2.09028
8	53275001	53325000	0.167302	3.03461
8	53300001	53350000	0.167302	3.03461
8	55425001	55475000	0.122139	2.21542
8	55450001	55500000	0.224148	4.06571
8	55950001	56000000	0.300466	5.45001
8	55975001	56025000	0.151817	2.75373
8	56475001	56525000	0.130155	2.36082
8	56500001	56550000	0.122374	2.21968
8	56525001	56575000	0.114592	2.07853
8	56625001	56675000	0.36476	6.6162
8	56650001	56700000	0.189062	3.4293
8	57150001	57200000	0.262259	4.75699
8	57175001	57225000	0.262259	4.75699
8	59200001	59250000	0.121253	2.19935
8	59225001	59275000	0.121253	2.19935
8	62975001	63025000	0.200206	3.63144
8	63000001	63050000	0.114311	2.07343
8	66525001	66575000	0.143834	2.60894
8	66550001	66600000	0.143834	2.60894
8	67425001	67475000	0.114175	2.07096
8	67450001	67500000	0.114175	2.07096
8	72725001	72775000	0.121936	2.21174
8	74125001	74175000	0.110589	2.00592
8	74150001	74200000	0.110589	2.00592
8	74250001	74300000	0.17605	3.19329
8	74275001	74325000	0.17605	3.19329
8	74450001	74500000	0.145061	2.63119
8	74600001	74650000	0.237356	4.30529
8	74625001	74675000	0.237356	4.30529
8	75600001	75650000	0.132813	2.40903
8	75625001	75675000	0.112491	2.04042
8	75650001	75700000	0.16462	2.98596
8	75675001	75725000	0.17584	3.18948
8	75700001	75750000	0.187061	3.39301
8	76250001	76300000	0.163343	2.9628
8	76275001	76325000	0.163343	2.9628
8	77200001	77250000	0.278319	5.04829
8	77225001	77275000	0.278319	5.04829
8	77350001	77400000	0.115846	2.10127
8	77375001	77425000	0.115846	2.10127
8	77525001	77575000	0.166364	3.0176
8	77550001	77600000	0.166364	3.0176
8	78025001	78075000	0.142725	2.58882
8	78050001	78100000	0.142725	2.58882
8	79800001	79850000	0.249076	4.51787
8	79825001	79875000	0.193515	3.51007
8	79850001	79900000	0.137953	2.50226
8	80575001	80625000	0.298763	5.41912
8	80600001	80650000	0.298763	5.41912
8	81450001	81500000	0.114136	2.07026
8	81475001	81525000	0.114136	2.07026
8	82325001	82375000	0.159553	2.89405
8	82350001	82400000	0.159553	2.89405
8	82375001	82425000	0.187829	3.40694
8	82400001	82450000	0.187829	3.40694
8	84225001	84275000	0.15083	2.73583
8	84250001	84300000	0.239989	4.35304
8	86500001	86550000	0.170289	3.08879
8	87500001	87550000	0.200007	3.62783
8	87525001	87575000	0.259892	4.71405
8	87550001	87600000	0.186135	3.37621
8	87700001	87750000	0.123851	2.24647
8	87725001	87775000	0.123851	2.24647
8	87750001	87800000	0.19528	3.54209
8	87775001	87825000	0.19528	3.54209
8	87850001	87900000	0.366129	6.64104
8	87875001	87925000	0.366129	6.64104
8	88250001	88300000	0.185391	3.36272
8	88275001	88325000	0.185391	3.36272
8	90500001	90550000	0.327203	5.93498
8	90525001	90575000	0.345173	6.26093
8	90550001	90600000	0.371537	6.73913
8	90575001	90625000	0.379931	6.89138
9	3200001	3250000	0.122952	2.23017
9	3775001	3825000	0.150192	2.72426
9	3800001	3850000	0.150192	2.72426
9	5050001	5100000	0.115587	2.09658
9	5275001	5325000	0.203218	3.68607
9	5550001	5600000	0.65512	11.8829
9	5575001	5625000	0.323414	5.86625
9	5725001	5775000	0.136825	2.4818
9	5750001	5800000	0.271181	4.91882
9	8525001	8575000	0.308735	5.59999
9	8550001	8600000	0.308735	5.59999
9	9450001	9500000	0.212507	3.85456
9	9475001	9525000	0.212507	3.85456
9	9700001	9750000	0.235519	4.27196
9	9725001	9775000	0.135254	2.45331
9	12300001	12350000	0.113131	2.05203
9	12325001	12375000	0.113131	2.05203
9	13275001	13325000	0.177713	3.22345
9	15175001	15225000	0.243326	4.41357
9	15200001	15250000	0.243326	4.41357
9	15225001	15275000	0.2267	4.112
9	15250001	15300000	0.2267	4.112
9	15275001	15325000	0.280383	5.08573
9	15300001	15350000	0.280383	5.08573
9	15350001	15400000	0.506379	9.18496
9	15375001	15425000	0.567661	10.2965
9	15400001	15450000	0.628943	11.4081
9	17125001	17175000	0.226701	4.11202
9	17150001	17200000	0.144294	2.61728
9	19300001	19350000	0.11322	2.05364
9	19325001	19375000	0.122082	2.21439
9	21050001	21100000	0.16812	3.04945
9	21075001	21125000	0.324657	5.8888
9	22200001	22250000	0.112582	2.04207
9	23200001	23250000	0.138194	2.50663
9	23225001	23275000	0.138194	2.50663
9	28575001	28625000	0.133564	2.42265
9	28600001	28650000	0.133564	2.42265
9	29400001	29450000	0.140998	2.55749
9	29425001	29475000	0.144126	2.61423
9	29450001	29500000	0.145691	2.64262
9	33775001	33825000	0.129651	2.35168
9	33800001	33850000	0.129651	2.35168
9	34875001	34925000	0.225936	4.09814
9	34900001	34950000	0.233453	4.23449
9	36675001	36725000	0.353958	6.42027
9	36700001	36750000	0.185265	3.36043
9	36925001	36975000	0.1884	3.4173
9	36950001	37000000	0.1884	3.4173
9	37325001	37375000	0.256177	4.64667
9	37350001	37400000	0.131299	2.38157
9	38425001	38475000	0.113882	2.06565
9	38800001	38850000	0.18585	3.37104
9	38825001	38875000	0.132027	2.39477
9	39300001	39350000	0.115013	2.08616
9	39325001	39375000	0.115013	2.08616
9	39925001	39975000	0.114068	2.06902
9	40025001	40075000	0.219225	3.97642
9	40050001	40100000	0.219225	3.97642
9	40450001	40500000	0.111533	2.02304
9	40475001	40525000	0.111533	2.02304
9	40850001	40900000	0.216951	3.93517
9	40875001	40925000	0.243619	4.41889
9	45175001	45225000	0.158264	2.87067
9	45200001	45250000	0.158264	2.87067
9	45825001	45875000	0.160206	2.9059
9	50075001	50125000	0.131933	2.39307
9	50100001	50150000	0.131933	2.39307
9	50300001	50350000	0.11433	2.07378
9	53025001	53075000	0.128625	2.33307
9	54200001	54250000	0.167624	3.04045
9	54225001	54275000	0.167624	3.04045
9	54425001	54475000	0.125464	2.27573
9	54450001	54500000	0.125464	2.27573
9	55450001	55500000	0.117794	2.13661
9	55475001	55525000	0.240711	4.36614
9	56675001	56725000	0.115987	2.10383
9	56700001	56750000	0.12592	2.284
9	57100001	57150000	0.118555	2.15041
9	57125001	57175000	0.118555	2.15041
9	57200001	57250000	0.188659	3.42199
9	57225001	57275000	0.188659	3.42199
9	57625001	57675000	0.113962	2.0671
9	57750001	57800000	0.150669	2.73291
9	57775001	57825000	0.150669	2.73291
9	58100001	58150000	0.179738	3.26018
9	58125001	58175000	0.11811	2.14234
9	58800001	58850000	0.144132	2.61434
9	59350001	59400000	0.198179	3.59467
9	63675001	63725000	0.193222	3.50476
9	63700001	63750000	0.193222	3.50476
9	63925001	63975000	0.110625	2.00657
9	65225001	65275000	0.255177	4.62853
9	65250001	65300000	0.123243	2.23544
9	68675001	68725000	0.418462	7.59028
9	68700001	68750000	0.418462	7.59028
9	71350001	71400000	0.147397	2.67356
9	71375001	71425000	0.147397	2.67356
9	72925001	72975000	0.231833	4.20511
9	72950001	73000000	0.195252	3.54158
9	72975001	73025000	0.158672	2.87807
9	73925001	73975000	0.130111	2.36002
9	74000001	74050000	0.210761	3.82289
9	75250001	75300000	0.143436	2.60172
9	76100001	76150000	0.196445	3.56322
9	76125001	76175000	0.399361	7.24382
9	78425001	78475000	0.167022	3.02953
9	78450001	78500000	0.167022	3.02953
9	79400001	79450000	0.116789	2.11838
9	80275001	80325000	0.480581	8.71703
9	80300001	80350000	0.480581	8.71703
9	80750001	80800000	0.114122	2.07
9	80775001	80825000	0.114122	2.07
9	85300001	85350000	0.127284	2.30874
9	85325001	85375000	0.127284	2.30874
9	86975001	87025000	0.111407	2.02076
9	87000001	87050000	0.111407	2.02076
9	87825001	87875000	0.262133	4.7547
9	87850001	87900000	0.262133	4.7547
9	89225001	89275000	0.114963	2.08526
9	89775001	89825000	0.353544	6.41276
9	89800001	89850000	0.353544	6.41276
9	94350001	94400000	0.118394	2.14749
9	94375001	94425000	0.118394	2.14749
10	1625001	1675000	0.514847	9.33856
10	1650001	1700000	0.514847	9.33856
10	4725001	4775000	0.204279	3.70532
10	10250001	10300000	0.115538	2.09569
10	11925001	11975000	0.173133	3.14038
10	11950001	12000000	0.173133	3.14038
10	12075001	12125000	0.128864	2.3374
10	12100001	12150000	0.128864	2.3374
10	14450001	14500000	0.116215	2.10797
10	14825001	14875000	0.170029	3.08407
10	16625001	16675000	0.145247	2.63456
10	16650001	16700000	0.120058	2.17767
10	17225001	17275000	0.487798	8.84793
10	17250001	17300000	0.487798	8.84793
10	22400001	22450000	0.594281	10.7794
10	22425001	22475000	0.293906	5.33102
10	23225001	23275000	0.144448	2.62007
10	23925001	23975000	0.119286	2.16367
10	26025001	26075000	0.184616	3.34866
10	26050001	26100000	0.184616	3.34866
10	27400001	27450000	0.151652	2.75074
10	28875001	28925000	0.142915	2.59227
10	29575001	29625000	0.218721	3.96727
10	29600001	29650000	0.218721	3.96727
10	30125001	30175000	0.122461	2.22126
10	30150001	30200000	0.123572	2.24141
10	40075001	40125000	0.114326	2.0737
10	40450001	40500000	0.155407	2.81885
10	40475001	40525000	0.155407	2.81885
10	45600001	45650000	0.117244	2.12663
10	48450001	48500000	0.110604	2.00619
10	48475001	48525000	0.110604	2.00619
10	49425001	49475000	0.143826	2.60879
10	52600001	52650000	0.140088	2.54099
10	53225001	53275000	0.162172	2.94156
10	53250001	53300000	0.162172	2.94156
10	53450001	53500000	0.135972	2.46633
10	53475001	53525000	0.135972	2.46633
10	53900001	53950000	0.129216	2.34379
10	59225001	59275000	0.114572	2.07817
10	59250001	59300000	0.1149	2.08412
10	61425001	61475000	0.150208	2.72455
10	61550001	61600000	0.119086	2.16004
10	61575001	61625000	0.149411	2.71009
10	61600001	61650000	0.18637	3.38047
10	64825001	64875000	0.113294	2.05498
10	64850001	64900000	0.113294	2.05498
10	64875001	64925000	0.111084	2.0149
10	64900001	64950000	0.111084	2.0149
10	65700001	65750000	0.170071	3.08484
10	69325001	69375000	0.128712	2.33464
10	69675001	69725000	0.158841	2.88114
10	69700001	69750000	0.158841	2.88114
10	69925001	69975000	0.22268	4.03908
10	69950001	70000000	0.22268	4.03908
10	70125001	70175000	0.138414	2.51062
10	73150001	73200000	0.111798	2.02785
10	73175001	73225000	0.111798	2.02785
10	75125001	75175000	0.149087	2.70422
10	75150001	75200000	0.149087	2.70422
10	76450001	76500000	0.145312	2.63574
10	83500001	83550000	0.116168	2.10711
10	84300001	84350000	0.155663	2.8235
10	85000001	85050000	0.16013	2.90452
10	85250001	85300000	0.371919	6.74606
10	85275001	85325000	0.371919	6.74606
11	1900001	1950000	0.345607	6.2688
11	1925001	1975000	0.345607	6.2688
11	4425001	4475000	0.188736	3.42339
11	4450001	4500000	0.188736	3.42339
11	5625001	5675000	0.11692	2.12076
11	5650001	5700000	0.217783	3.95026
11	7450001	7500000	0.114283	2.07292
11	7475001	7525000	0.114283	2.07292
11	7700001	7750000	0.217346	3.94233
11	7725001	7775000	0.262564	4.76252
11	7750001	7800000	0.307781	5.58269
11	10100001	10150000	0.115623	2.09723
11	10125001	10175000	0.15085	2.73619
11	13925001	13975000	0.112719	2.04456
11	13950001	14000000	0.191263	3.46923
11	17325001	17375000	0.136225	2.47092
11	17725001	17775000	0.156578	2.84009
11	18150001	18200000	0.141455	2.56578
11	23425001	23475000	0.110681	2.00759
11	23450001	23500000	0.110681	2.00759
11	23950001	24000000	0.137006	2.48509
11	23975001	24025000	0.112665	2.04358
11	27700001	27750000	0.114282	2.07291
11	30750001	30800000	0.263387	4.77745
11	30975001	31025000	0.120955	2.19394
11	31000001	31050000	0.120955	2.19394
11	32475001	32525000	0.150766	2.73467
11	33550001	33600000	0.162943	2.95554
11	33575001	33625000	0.162943	2.95554
11	34825001	34875000	0.18161	3.29414
11	36550001	36600000	0.117595	2.133
11	36975001	37025000	0.136063	2.46798
11	37000001	37050000	0.136063	2.46798
11	37200001	37250000	0.175634	3.18574
11	37225001	37275000	0.130316	2.36374
11	39250001	39300000	0.165292	2.99815
11	39275001	39325000	0.165292	2.99815
11	41650001	41700000	0.177877	3.22642
11	41675001	41725000	0.177877	3.22642
11	43475001	43525000	0.114437	2.07572
11	43500001	43550000	0.114437	2.07572
11	45750001	45800000	0.157869	2.86351
11	45775001	45825000	0.157869	2.86351
11	46250001	46300000	0.128836	2.33689
11	47375001	47425000	0.124914	2.26575
11	47400001	47450000	0.124914	2.26575
11	48100001	48150000	0.13172	2.38921
11	48425001	48475000	0.111802	2.02792
11	51175001	51225000	0.178385	3.23564
11	51200001	51250000	0.170686	3.09599
11	51225001	51275000	0.162987	2.95634
11	52775001	52825000	0.1406	2.55028
11	52800001	52850000	0.1406	2.55028
11	54475001	54525000	0.118945	2.15749
11	54575001	54625000	0.201468	3.65433
11	55850001	55900000	0.20018	3.63097
11	55875001	55925000	0.20018	3.63097
11	56850001	56900000	0.125176	2.27051
11	56875001	56925000	0.125176	2.27051
12	150001	200000	0.217297	3.94144
12	175001	225000	0.217297	3.94144
12	5075001	5125000	0.117156	2.12504
12	5100001	5150000	0.117156	2.12504
12	6675001	6725000	0.128864	2.3374
12	6700001	6750000	0.128864	2.3374
12	6725001	6775000	0.169874	3.08126
12	6750001	6800000	0.169874	3.08126
12	6950001	7000000	0.147968	2.68392
12	6975001	7025000	0.147968	2.68392
12	7425001	7475000	0.159079	2.88546
12	7450001	7500000	0.159079	2.88546
12	10525001	10575000	0.242015	4.38979
12	10550001	10600000	0.242015	4.38979
12	10825001	10875000	0.197445	3.58136
12	10850001	10900000	0.197445	3.58136
12	13475001	13525000	0.180379	3.27181
12	14825001	14875000	0.133086	2.41398
12	14850001	14900000	0.133086	2.41398
12	18225001	18275000	0.131718	2.38917
12	18250001	18300000	0.131718	2.38917
12	20375001	20425000	0.269762	4.89308
12	20400001	20450000	0.144221	2.61595
12	24325001	24375000	0.435403	7.89756
12	24350001	24400000	0.213991	3.88148
12	31325001	31375000	0.12275	2.2265
12	31450001	31500000	0.12185	2.21018
12	31475001	31525000	0.12185	2.21018
12	32325001	32375000	0.225663	4.09319
12	32350001	32400000	0.225663	4.09319
12	34050001	34100000	0.113451	2.05783
12	37025001	37075000	0.159484	2.8928
12	37300001	37350000	0.117815	2.13699
12	37325001	37375000	0.130386	2.36501
12	37475001	37525000	0.175353	3.18064
12	39150001	39200000	0.121385	2.20174
12	39175001	39225000	0.121385	2.20174
12	39825001	39875000	0.295984	5.36871
12	39850001	39900000	0.144013	2.61218
12	40825001	40875000	0.161231	2.92449
12	40875001	40925000	0.135212	2.45254
12	40900001	40950000	0.135212	2.45254
12	40975001	41025000	0.111562	2.02357
12	41000001	41050000	0.123498	2.24007
12	42375001	42425000	0.155956	2.82881
12	44100001	44150000	0.287959	5.22315
12	44125001	44175000	0.488982	8.86941
12	45775001	45825000	0.128864	2.3374
12	47725001	47775000	0.110932	2.01214
12	47750001	47800000	0.111366	2.02001
12	47775001	47825000	0.111801	2.0279
12	48500001	48550000	0.141914	2.57411
12	48525001	48575000	0.141914	2.57411
12	48675001	48725000	0.13052	2.36744
12	48700001	48750000	0.13052	2.36744
12	49050001	49100000	0.114971	2.0854
12	52000001	52050000	0.115026	2.0864
12	52025001	52075000	0.115026	2.0864
12	64750001	64800000	0.115645	2.09763
12	64775001	64825000	0.115645	2.09763
12	68500001	68550000	0.113975	2.06734
12	75075001	75125000	0.21769	3.94857
12	75100001	75150000	0.21769	3.94857
12	77575001	77625000	0.196065	3.55633
12	77600001	77650000	0.39863	7.23056
12	77775001	77825000	0.380698	6.9053
12	77800001	77850000	0.380698	6.9053
13	1775001	1825000	0.137278	2.49002
13	1800001	1850000	0.137278	2.49002
13	3625001	3675000	0.21682	3.93279
13	3650001	3700000	0.21682	3.93279
13	5950001	6000000	0.111317	2.01912
13	5975001	6025000	0.111317	2.01912
13	6175001	6225000	0.248375	4.50515
13	6200001	6250000	0.248375	4.50515
13	7300001	7350000	0.111266	2.0182
13	7550001	7600000	0.165074	2.9942
13	7700001	7750000	0.147538	2.67612
13	7725001	7775000	0.169883	3.08143
13	7750001	7800000	0.135204	2.4524
13	8650001	8700000	0.219673	3.98454
13	8675001	8725000	0.219673	3.98454
13	10725001	10775000	0.153649	2.78696
13	10750001	10800000	0.153649	2.78696
13	10925001	10975000	0.328064	5.95059
13	10950001	11000000	0.328064	5.95059
13	14925001	14975000	0.126966	2.30297
13	14950001	15000000	0.126966	2.30297
13	15075001	15125000	0.115325	2.09182
13	15100001	15150000	0.121465	2.20319
13	18225001	18275000	0.187867	3.40763
13	19325001	19375000	0.137033	2.48557
13	19350001	19400000	0.137033	2.48557
13	19875001	19925000	0.124445	2.25725
13	19900001	19950000	0.124445	2.25725
13	20350001	20400000	0.131616	2.38732
13	20850001	20900000	0.127342	2.30979
13	22300001	22350000	0.203397	3.68932
13	24875001	24925000	0.233233	4.2305
13	24900001	24950000	0.233233	4.2305
13	25275001	25325000	0.1124	2.03877
13	25300001	25350000	0.209709	3.80381
13	26300001	26350000	0.145146	2.63273
13	27800001	27850000	0.2336	4.23716
13	27825001	27875000	0.115581	2.09647
13	28525001	28575000	0.144391	2.61904
13	34900001	34950000	0.160806	2.91678
13	34925001	34975000	0.160806	2.91678
13	35025001	35075000	0.143051	2.59473
13	35900001	35950000	0.143034	2.59442
13	37600001	37650000	0.242691	4.40205
13	37625001	37675000	0.242691	4.40205
13	38050001	38100000	0.131677	2.38843
13	38075001	38125000	0.131677	2.38843
13	39975001	40025000	0.121704	2.20753
13	40000001	40050000	0.121704	2.20753
13	40200001	40250000	0.144994	2.62998
13	41475001	41525000	0.129348	2.34618
13	41575001	41625000	0.416531	7.55525
13	41600001	41650000	0.416531	7.55525
13	44350001	44400000	0.148732	2.69778
13	44375001	44425000	0.148732	2.69778
13	45100001	45150000	0.135726	2.46187
13	45300001	45350000	0.210955	3.82641
13	45325001	45375000	0.113858	2.06521
13	46525001	46575000	0.175002	3.17428
13	47125001	47175000	0.178362	3.23522
13	48350001	48400000	0.15044	2.72876
13	48375001	48425000	0.128147	2.3244
13	48400001	48450000	0.128147	2.3244
13	48925001	48975000	0.132689	2.40678
13	48950001	49000000	0.132689	2.40678
13	48975001	49025000	0.192432	3.49043
13	49000001	49050000	0.192432	3.49043
13	49100001	49150000	0.129518	2.34926
13	51000001	51050000	0.125002	2.26735
13	51025001	51075000	0.125002	2.26735
13	51050001	51100000	0.272948	4.95087
13	51075001	51125000	0.207861	3.77029
13	51100001	51150000	0.193324	3.50661
13	51125001	51175000	0.243873	4.42349
13	51200001	51250000	0.312408	5.66662
13	51225001	51275000	0.312408	5.66662
13	51250001	51300000	0.323051	5.85967
13	51275001	51325000	0.30339	5.50304
13	51300001	51350000	0.28373	5.14644
13	52875001	52925000	0.180873	3.28077
13	53600001	53650000	0.13172	2.38921
13	53625001	53675000	0.13172	2.38921
13	54900001	54950000	0.149472	2.7112
13	54925001	54975000	0.123387	2.23806
13	55025001	55075000	0.111262	2.01813
13	55050001	55100000	0.111262	2.01813
13	55950001	56000000	0.122369	2.21959
13	56825001	56875000	0.170016	3.08384
13	56850001	56900000	0.170016	3.08384
13	56875001	56925000	0.15257	2.76739
13	56900001	56950000	0.11495	2.08502
13	57725001	57775000	0.317594	5.76068
13	57750001	57800000	0.317594	5.76068
13	61050001	61100000	0.20439	3.70733
13	63700001	63750000	0.164998	2.99282
13	63725001	63775000	0.164998	2.99282
13	65925001	65975000	0.122971	2.23051
13	65950001	66000000	0.122971	2.23051
13	66675001	66725000	0.167921	3.04584
13	66700001	66750000	0.167921	3.04584
13	67350001	67400000	0.116636	2.1156
13	67375001	67425000	0.154739	2.80674
13	67525001	67575000	0.159594	2.8948
13	67550001	67600000	0.159594	2.8948
13	67900001	67950000	0.173456	3.14623
13	67925001	67975000	0.173456	3.14623
13	70100001	70150000	0.117721	2.13528
13	70600001	70650000	0.134673	2.44277
13	71325001	71375000	0.112109	2.03349
[truncated: 1,468 more rows]

## Sheet: S6
S6: FST(b)-5%
CHR	START	END	FST	Z-FST
1	600001	650000	0.45255	3.25021
1	625001	675000	0.45255	3.25021
1	700001	750000	0.419776	3.01483
1	725001	775000	0.419776	3.01483
1	1925001	1975000	0.377436	2.71074
1	2325001	2375000	0.394552	2.83367
1	2350001	2400000	0.394552	2.83367
1	2700001	2750000	0.339339	2.43713
1	3325001	3375000	0.317188	2.27804
1	3350001	3400000	0.395856	2.84303
1	3850001	3900000	0.423278	3.03998
1	3875001	3925000	0.423278	3.03998
1	6425001	6475000	0.341657	2.45378
1	6500001	6550000	0.335633	2.41051
1	6650001	6700000	0.453989	3.26055
1	7175001	7225000	0.361066	2.59317
1	7675001	7725000	0.378549	2.71874
1	10100001	10150000	0.427892	3.07312
1	10500001	10550000	0.333866	2.39782
1	10700001	10750000	0.40956	2.94146
1	10725001	10775000	0.40956	2.94146
1	10750001	10800000	0.45861	3.29373
1	10925001	10975000	0.346931	2.49166
1	10950001	11000000	0.346931	2.49166
1	12450001	12500000	0.484497	3.47965
1	14650001	14700000	0.322334	2.315
1	15775001	15825000	0.357612	2.56837
1	15800001	15850000	0.357612	2.56837
1	17175001	17225000	0.357866	2.57019
1	17725001	17775000	0.473869	3.40332
1	17875001	17925000	0.383303	2.75288
1	17900001	17950000	0.555216	3.98756
1	19100001	19150000	0.321263	2.30731
1	19125001	19175000	0.321263	2.30731
1	19850001	19900000	0.385228	2.7667
1	19875001	19925000	0.385228	2.7667
1	20825001	20875000	0.323561	2.32381
1	20850001	20900000	0.323561	2.32381
1	22850001	22900000	0.31068	2.2313
1	22875001	22925000	0.31068	2.2313
1	24300001	24350000	0.432086	3.10324
1	25275001	25325000	0.379007	2.72203
1	25300001	25350000	0.379007	2.72203
1	25525001	25575000	0.334331	2.40116
1	25550001	25600000	0.334331	2.40116
1	27350001	27400000	0.312691	2.24574
1	27375001	27425000	0.312691	2.24574
1	27575001	27625000	0.445332	3.19837
1	27600001	27650000	0.445332	3.19837
1	27950001	28000000	0.333202	2.39305
1	27975001	28025000	0.333202	2.39305
1	31450001	31500000	0.425003	3.05237
1	31525001	31575000	0.508706	3.65352
1	31550001	31600000	0.508706	3.65352
1	31750001	31800000	0.328105	2.35645
1	32650001	32700000	0.332673	2.38925
1	33375001	33425000	0.369254	2.65198
1	35050001	35100000	0.510641	3.66742
1	35075001	35125000	0.402458	2.89045
1	35300001	35350000	0.420415	3.01942
1	36275001	36325000	0.333868	2.39784
1	36300001	36350000	0.333868	2.39784
1	40225001	40275000	0.410893	2.95103
1	40600001	40650000	0.351873	2.52715
1	40625001	40675000	0.406769	2.92141
1	40825001	40875000	0.323391	2.32259
1	40850001	40900000	0.323391	2.32259
1	41500001	41550000	0.484087	3.47671
1	41525001	41575000	0.318981	2.29092
1	41575001	41625000	0.457839	3.2882
1	41600001	41650000	0.323641	2.32439
1	41700001	41750000	0.385837	2.77108
1	44275001	44325000	0.538097	3.86461
1	44300001	44350000	0.538097	3.86461
1	44900001	44950000	0.543034	3.90007
1	50725001	50775000	0.345231	2.47945
1	50750001	50800000	0.345231	2.47945
1	56475001	56525000	0.333191	2.39298
1	56500001	56550000	0.333191	2.39298
1	58200001	58250000	0.363356	2.60962
1	58225001	58275000	0.363356	2.60962
1	58375001	58425000	0.333599	2.39591
1	58950001	59000000	0.507095	3.64195
1	59850001	59900000	0.322271	2.31455
1	60100001	60150000	0.376601	2.70475
1	61425001	61475000	0.342255	2.45807
1	61450001	61500000	0.342255	2.45807
1	63050001	63100000	0.371092	2.66518
1	63075001	63125000	0.371092	2.66518
1	63300001	63350000	0.416358	2.99028
1	63325001	63375000	0.416358	2.99028
1	68300001	68350000	0.310409	2.22936
1	68325001	68375000	0.310409	2.22936
1	68800001	68850000	0.453373	3.25612
1	68825001	68875000	0.453373	3.25612
1	69400001	69450000	0.5476	3.93286
1	74025001	74075000	0.377719	2.71277
1	74500001	74550000	0.451553	3.24305
1	74525001	74575000	0.451553	3.24305
1	75300001	75350000	0.321303	2.3076
1	75325001	75375000	0.321303	2.3076
1	76875001	76925000	0.395306	2.83908
1	78900001	78950000	0.337895	2.42676
1	83625001	83675000	0.443133	3.18258
1	85000001	85050000	0.333866	2.39782
1	85025001	85075000	0.333866	2.39782
1	85275001	85325000	0.49474	3.55322
1	85300001	85350000	0.49474	3.55322
1	86375001	86425000	0.566338	4.06744
1	87000001	87050000	0.312785	2.24642
1	87025001	87075000	0.400685	2.87772
1	88650001	88700000	0.390722	2.80616
1	89700001	89750000	0.419557	3.01326
1	89725001	89775000	0.419557	3.01326
1	90500001	90550000	0.35763	2.5685
1	90525001	90575000	0.35763	2.5685
1	91025001	91075000	0.374779	2.69166
1	91050001	91100000	0.374779	2.69166
1	92475001	92525000	0.342024	2.45641
1	96800001	96850000	0.316419	2.27252
1	98450001	98500000	0.372462	2.67502
1	98475001	98525000	0.372462	2.67502
1	98800001	98850000	0.405087	2.90933
1	99050001	99100000	0.36056	2.58954
1	101550001	101600000	0.370123	2.65822
1	101575001	101625000	0.370123	2.65822
1	101650001	101700000	0.549512	3.94659
1	102150001	102200000	0.328034	2.35594
1	102175001	102225000	0.325564	2.3382
1	102450001	102500000	0.40283	2.89312
1	104575001	104625000	0.345297	2.47992
1	104600001	104650000	0.345297	2.47992
1	104750001	104800000	0.438536	3.14956
1	104775001	104825000	0.438536	3.14956
1	105375001	105425000	0.418754	3.00749
1	105475001	105525000	0.384892	2.76429
1	105500001	105550000	0.384892	2.76429
1	109275001	109325000	0.413689	2.97111
1	109300001	109350000	0.413689	2.97111
1	109575001	109625000	0.360644	2.59014
1	109600001	109650000	0.360644	2.59014
1	116575001	116625000	0.364518	2.61797
1	118600001	118650000	0.313634	2.25252
1	118625001	118675000	0.313634	2.25252
1	118775001	118825000	0.490005	3.51921
1	118800001	118850000	0.490005	3.51921
1	119250001	119300000	0.389397	2.79665
1	119275001	119325000	0.389397	2.79665
1	119900001	119950000	0.32606	2.34176
1	120400001	120450000	0.472291	3.39199
1	120425001	120475000	0.472291	3.39199
1	120650001	120700000	0.435054	3.12455
1	120675001	120725000	0.347066	2.49263
1	121725001	121775000	0.329107	2.36364
1	121750001	121800000	0.375146	2.6943
1	121775001	121825000	0.375146	2.6943
1	122275001	122325000	0.3827	2.74855
1	123000001	123050000	0.411069	2.95229
1	125200001	125250000	0.601719	4.32154
1	125225001	125275000	0.601719	4.32154
1	126275001	126325000	0.325178	2.33543
1	127025001	127075000	0.544558	3.91101
1	127050001	127100000	0.544558	3.91101
1	127425001	127475000	0.356304	2.55897
1	127500001	127550000	0.340359	2.44446
1	128550001	128600000	0.49404	3.54819
1	129275001	129325000	0.526533	3.78156
1	130600001	130650000	0.388586	2.79082
1	130625001	130675000	0.388586	2.79082
1	131025001	131075000	0.36672	2.63378
1	135125001	135175000	0.370186	2.65867
1	135150001	135200000	0.370186	2.65867
1	136725001	136775000	0.40998	2.94447
1	136750001	136800000	0.40998	2.94447
1	138825001	138875000	0.489111	3.51279
1	138850001	138900000	0.406792	2.92158
1	138875001	138925000	0.324474	2.33037
1	138950001	139000000	0.359627	2.58284
1	140400001	140450000	0.360615	2.58993
1	140425001	140475000	0.360615	2.58993
1	140550001	140600000	0.523338	3.75861
1	140575001	140625000	0.523338	3.75861
1	142400001	142450000	0.372563	2.67574
1	142425001	142475000	0.372563	2.67574
1	143250001	143300000	0.429073	3.0816
1	143275001	143325000	0.429073	3.0816
1	143625001	143675000	0.391407	2.81108
1	143650001	143700000	0.391407	2.81108
1	144200001	144250000	0.345596	2.48207
1	147050001	147100000	0.355732	2.55486
1	147075001	147125000	0.355732	2.55486
1	149825001	149875000	0.362825	2.60581
1	149850001	149900000	0.362825	2.60581
1	149925001	149975000	0.424666	3.04995
1	149950001	150000000	0.424666	3.04995
1	151150001	151200000	0.327034	2.34876
1	151175001	151225000	0.363456	2.61034
1	153700001	153750000	0.421825	3.02954
1	153725001	153775000	0.421825	3.02954
1	153950001	154000000	0.342138	2.45723
1	154150001	154200000	0.326282	2.34335
1	155075001	155125000	0.347296	2.49428
1	155100001	155150000	0.347296	2.49428
1	155200001	155250000	0.339675	2.43954
1	155225001	155275000	0.339675	2.43954
1	155300001	155350000	0.346966	2.49191
1	155325001	155375000	0.346966	2.49191
1	156375001	156425000	0.362098	2.60059
1	157600001	157650000	0.333038	2.39188
1	157825001	157875000	0.314387	2.25793
1	157850001	157900000	0.548306	3.93793
1	158225001	158275000	0.448714	3.22266
1	159200001	159250000	0.445451	3.19923
1	159225001	159275000	0.445451	3.19923
1	161350001	161400000	0.641239	4.60537
1	161375001	161425000	0.641239	4.60537
1	161550001	161600000	0.31751	2.28035
1	161575001	161625000	0.31751	2.28035
1	162000001	162050000	0.557589	4.0046
1	162025001	162075000	0.557589	4.0046
1	163100001	163150000	0.326097	2.34203
1	163225001	163275000	0.312795	2.24649
1	163250001	163300000	0.312795	2.24649
1	164625001	164675000	0.312947	2.24758
1	164650001	164700000	0.312947	2.24758
1	164725001	164775000	0.406419	2.9189
1	164750001	164800000	0.406419	2.9189
1	164825001	164875000	0.318084	2.28448
1	164850001	164900000	0.352217	2.52962
1	166050001	166100000	0.490629	3.52369
1	166075001	166125000	0.490629	3.52369
1	166100001	166150000	0.427966	3.07365
1	166125001	166175000	0.427966	3.07365
1	166550001	166600000	0.340026	2.44206
1	166575001	166625000	0.340026	2.44206
1	169000001	169050000	0.314183	2.25646
1	169025001	169075000	0.464803	3.33821
1	169100001	169150000	0.397467	2.8546
1	169575001	169625000	0.362282	2.60191
1	171925001	171975000	0.454059	3.26105
1	171950001	172000000	0.310939	2.23316
1	172800001	172850000	0.355049	2.54996
1	172825001	172875000	0.355049	2.54996
1	174375001	174425000	0.475279	3.41345
1	174400001	174450000	0.475279	3.41345
1	174425001	174475000	0.501784	3.60381
1	176875001	176925000	0.563378	4.04618
1	176900001	176950000	0.563378	4.04618
1	177100001	177150000	0.317404	2.27959
1	177125001	177175000	0.317404	2.27959
1	177275001	177325000	0.462033	3.31832
1	177300001	177350000	0.462033	3.31832
1	180875001	180925000	0.360244	2.58727
1	180900001	180950000	0.360244	2.58727
1	183575001	183625000	0.320814	2.30408
1	183600001	183650000	0.407129	2.924
1	183625001	183675000	0.336371	2.41581
1	184825001	184875000	0.379713	2.7271
1	184850001	184900000	0.379713	2.7271
1	185275001	185325000	0.493666	3.54551
1	185300001	185350000	0.493666	3.54551
1	185425001	185475000	0.360738	2.59082
1	185450001	185500000	0.360738	2.59082
1	185525001	185575000	0.549739	3.94822
1	186825001	186875000	0.568311	4.08161
1	186850001	186900000	0.568311	4.08161
1	191025001	191075000	0.560637	4.02649
1	191500001	191550000	0.598054	4.29522
1	191525001	191575000	0.586494	4.2122
1	191750001	191800000	0.342933	2.46294
1	191775001	191825000	0.473335	3.39949
1	191800001	191850000	0.367518	2.63951
1	191900001	191950000	0.399986	2.8727
1	193025001	193075000	0.326336	2.34374
1	193500001	193550000	0.36943	2.65324
1	193525001	193575000	0.36943	2.65324
1	193725001	193775000	0.484817	3.48195
1	193750001	193800000	0.484817	3.48195
1	198550001	198600000	0.580217	4.16711
1	198575001	198625000	0.580217	4.16711
1	199000001	199050000	0.411908	2.95832
1	199025001	199075000	0.411908	2.95832
1	199175001	199225000	0.358953	2.578
1	199425001	199475000	0.440326	3.16242
1	199450001	199500000	0.637758	4.58037
1	199775001	199825000	0.536681	3.85444
1	202850001	202900000	0.442156	3.17556
1	203500001	203550000	0.384379	2.76061
1	203900001	203950000	0.355765	2.5551
1	204200001	204250000	0.335672	2.41079
1	204225001	204275000	0.56375	4.04885
1	204425001	204475000	0.41604	2.988
1	205875001	205925000	0.327277	2.3505
1	206825001	206875000	0.315531	2.26614
1	207825001	207875000	0.469284	3.37039
1	207850001	207900000	0.469284	3.37039
1	212100001	212150000	0.340959	2.44876
1	212125001	212175000	0.340959	2.44876
1	216950001	217000000	0.344385	2.47337
1	218250001	218300000	0.317802	2.28245
1	219300001	219350000	0.411692	2.95677
1	219325001	219375000	0.411692	2.95677
1	219700001	219750000	0.353572	2.53935
1	219725001	219775000	0.353572	2.53935
1	220175001	220225000	0.46453	3.33625
1	220200001	220250000	0.46453	3.33625
1	222875001	222925000	0.480601	3.45167
1	223175001	223225000	0.354836	2.54843
1	223200001	223250000	0.354836	2.54843
1	223375001	223425000	0.320253	2.30005
1	223400001	223450000	0.320253	2.30005
1	223625001	223675000	0.366798	2.63434
1	223650001	223700000	0.366798	2.63434
1	223875001	223925000	0.394879	2.83602
1	224575001	224625000	0.330959	2.37695
1	224600001	224650000	0.330959	2.37695
1	225425001	225475000	0.46789	3.36038
1	225450001	225500000	0.46789	3.36038
1	229500001	229550000	0.316429	2.27259
1	229950001	230000000	0.366977	2.63563
1	229975001	230025000	0.366977	2.63563
1	232275001	232325000	0.36947	2.65353
1	233400001	233450000	0.420686	3.02136
1	233425001	233475000	0.420686	3.02136
1	235275001	235325000	0.348326	2.50167
1	235300001	235350000	0.348326	2.50167
1	236425001	236475000	0.402656	2.89187
1	236450001	236500000	0.599031	4.30224
1	239375001	239425000	0.434548	3.12092
1	239400001	239450000	0.434548	3.12092
1	239650001	239700000	0.415684	2.98544
1	239675001	239725000	0.415684	2.98544
1	239700001	239750000	0.347138	2.49314
1	239725001	239775000	0.347138	2.49314
1	242400001	242450000	0.470196	3.37694
1	244125001	244175000	0.398948	2.86524
1	244150001	244200000	0.398948	2.86524
1	244200001	244250000	0.366614	2.63302
1	245125001	245175000	0.366584	2.6328
1	245400001	245450000	0.491109	3.52714
1	245425001	245475000	0.371505	2.66815
1	245975001	246025000	0.450575	3.23603
1	249200001	249250000	0.345778	2.48337
1	249225001	249275000	0.345778	2.48337
1	254800001	254850000	0.323686	2.32471
1	259550001	259600000	0.51968	3.73234
1	259575001	259625000	0.51968	3.73234
1	260325001	260375000	0.381874	2.74262
1	260350001	260400000	0.381874	2.74262
1	262975001	263025000	0.440613	3.16448
1	263000001	263050000	0.440613	3.16448
1	263875001	263925000	0.37534	2.69569
1	264200001	264250000	0.441573	3.17137
1	264225001	264275000	0.441573	3.17137
1	266575001	266625000	0.355115	2.55043
1	266600001	266650000	0.355115	2.55043
1	266850001	266900000	0.344455	2.47387
1	267425001	267475000	0.317679	2.28157
1	267450001	267500000	0.317679	2.28157
1	268300001	268350000	0.33859	2.43175
1	268325001	268375000	0.33859	2.43175
1	269625001	269675000	0.443865	3.18784
1	269650001	269700000	0.572486	4.11159
1	271550001	271600000	0.363062	2.60751
1	272100001	272150000	0.311397	2.23645
1	272125001	272175000	0.311397	2.23645
1	272475001	272525000	0.33651	2.41681
1	272500001	272550000	0.33651	2.41681
1	273950001	274000000	0.359924	2.58497
2	325001	375000	0.52753	3.78872
2	350001	400000	0.52753	3.78872
2	875001	925000	0.344752	2.47601
2	2300001	2350000	0.37969	2.72693
2	2325001	2375000	0.37969	2.72693
2	3425001	3475000	0.403336	2.89676
2	10275001	10325000	0.314614	2.25956
2	10300001	10350000	0.314614	2.25956
2	10850001	10900000	0.411783	2.95742
2	10875001	10925000	0.411783	2.95742
2	11175001	11225000	0.444936	3.19553
2	11525001	11575000	0.442531	3.17825
2	11550001	11600000	0.442531	3.17825
2	11575001	11625000	0.4365	3.13494
2	20275001	20325000	0.398311	2.86067
2	20300001	20350000	0.362031	2.6001
2	20325001	20375000	0.325752	2.33955
2	22350001	22400000	0.402254	2.88899
2	22375001	22425000	0.402254	2.88899
2	24500001	24550000	0.314175	2.2564
2	24600001	24650000	0.336673	2.41798
2	24625001	24675000	0.336673	2.41798
2	24700001	24750000	0.351213	2.52241
2	25025001	25075000	0.319787	2.29671
2	26525001	26575000	0.443927	3.18828
2	26550001	26600000	0.443927	3.18828
2	27250001	27300000	0.375773	2.6988
2	29025001	29075000	0.614065	4.41021
2	29050001	29100000	0.614065	4.41021
2	29450001	29500000	0.438498	3.14929
2	29475001	29525000	0.438498	3.14929
2	30250001	30300000	0.388585	2.79081
2	30275001	30325000	0.388585	2.79081
2	30600001	30650000	0.453995	3.26059
2	30625001	30675000	0.453995	3.26059
2	30650001	30700000	0.41357	2.97026
2	30675001	30725000	0.41357	2.97026
2	30700001	30750000	0.41357	2.97026
2	30900001	30950000	0.336393	2.41597
2	31250001	31300000	0.376379	2.70315
2	35950001	36000000	0.518958	3.72715
2	35975001	36025000	0.430475	3.09167
2	36000001	36050000	0.341992	2.45618
2	36775001	36825000	0.398204	2.8599
2	36950001	37000000	0.393983	2.82958
2	37575001	37625000	0.388164	2.78779
2	37600001	37650000	0.388164	2.78779
2	38900001	38950000	0.32052	2.30197
2	39125001	39175000	0.722069	5.18589
2	39150001	39200000	0.485198	3.48469
2	39950001	40000000	0.31788	2.28301
2	40325001	40375000	0.468534	3.36501
2	40350001	40400000	0.468534	3.36501
2	40375001	40425000	0.331866	2.38346
2	40400001	40450000	0.331866	2.38346
2	42450001	42500000	0.44411	3.18959
2	42475001	42525000	0.44411	3.18959
2	43125001	43175000	0.314685	2.26007
2	43150001	43200000	0.390163	2.80215
2	43175001	43225000	0.46564	3.34422
2	46325001	46375000	0.325879	2.34046
2	46350001	46400000	0.325879	2.34046
2	46800001	46850000	0.365614	2.62584
2	46825001	46875000	0.365614	2.62584
2	47825001	47875000	0.400814	2.87864
2	49375001	49425000	0.351657	2.5256
2	49400001	49450000	0.351657	2.5256
2	49500001	49550000	0.497036	3.56971
2	49775001	49825000	0.31202	2.24093
2	50175001	50225000	0.376755	2.70585
2	51750001	51800000	0.336312	2.41539
2	51850001	51900000	0.318743	2.28921
2	51875001	51925000	0.318743	2.28921
2	52000001	52050000	0.469927	3.37501
2	52100001	52150000	0.402428	2.89023
2	52125001	52175000	0.402428	2.89023
2	52375001	52425000	0.396584	2.84826
2	53525001	53575000	0.368117	2.64381
2	53550001	53600000	0.416714	2.99284
2	53750001	53800000	0.533253	3.82982
2	53775001	53825000	0.533253	3.82982
2	53950001	54000000	0.406739	2.9212
2	53975001	54025000	0.406739	2.9212
2	55375001	55425000	0.537644	3.86136
2	55400001	55450000	0.451478	3.24251
2	55675001	55725000	0.493668	3.54552
2	55700001	55750000	0.493668	3.54552
2	58700001	58750000	0.332414	2.38739
2	58725001	58775000	0.332414	2.38739
2	59350001	59400000	0.442531	3.17825
2	59375001	59425000	0.315155	2.26344
2	59750001	59800000	0.427529	3.07051
2	61400001	61450000	0.40168	2.88486
2	63225001	63275000	0.339292	2.43679
2	63250001	63300000	0.339292	2.43679
2	64225001	64275000	0.330322	2.37237
2	64250001	64300000	0.346731	2.49022
2	64575001	64625000	0.44803	3.21775
2	64600001	64650000	0.44803	3.21775
2	64650001	64700000	0.370441	2.6605
2	64675001	64725000	0.323563	2.32383
2	67850001	67900000	0.513972	3.69134
2	67875001	67925000	0.513972	3.69134
2	70300001	70350000	0.317668	2.28149
2	71525001	71575000	0.391327	2.81051
2	71550001	71600000	0.391327	2.81051
2	71750001	71800000	0.377812	2.71344
2	71775001	71825000	0.377812	2.71344
2	73075001	73125000	0.320402	2.30112
2	73525001	73575000	0.34989	2.51291
2	73550001	73600000	0.344011	2.47068
2	73575001	73625000	0.338133	2.42847
2	74200001	74250000	0.427405	3.06962
2	74225001	74275000	0.420666	3.02122
2	74250001	74300000	0.413926	2.97281
2	74525001	74575000	0.319811	2.29688
2	74550001	74600000	0.319811	2.29688
2	74750001	74800000	0.349629	2.51103
2	75675001	75725000	0.464114	3.33326
2	78650001	78700000	0.446828	3.20912
2	78675001	78725000	0.446828	3.20912
2	79200001	79250000	0.315855	2.26847
2	79225001	79275000	0.315855	2.26847
2	82150001	82200000	0.385864	2.77127
2	82175001	82225000	0.385864	2.77127
2	85925001	85975000	0.511807	3.67579
2	86750001	86800000	0.331729	2.38248
2	87050001	87100000	0.34446	2.47391
2	88575001	88625000	0.409713	2.94256
2	89850001	89900000	0.412647	2.96363
2	89875001	89925000	0.412647	2.96363
2	92525001	92575000	0.387715	2.78457
2	92550001	92600000	0.387715	2.78457
2	93825001	93875000	0.363785	2.6127
2	96650001	96700000	0.617406	4.43421
2	98625001	98675000	0.407548	2.92701
2	102025001	102075000	0.324408	2.3299
2	102050001	102100000	0.33353	2.39541
2	102075001	102125000	0.319794	2.29676
2	102950001	103000000	0.375589	2.69748
2	102975001	103025000	0.375589	2.69748
2	103425001	103475000	0.320896	2.30467
2	103450001	103500000	0.320896	2.30467
2	104375001	104425000	0.467251	3.35579
2	105150001	105200000	0.394788	2.83536
2	106350001	106400000	0.538864	3.87012
2	106375001	106425000	0.538864	3.87012
2	106475001	106525000	0.437045	3.13885
2	106500001	106550000	0.437045	3.13885
2	107750001	107800000	0.310415	2.2294
2	108400001	108450000	0.445821	3.20188
2	108550001	108600000	0.344252	2.47242
2	109750001	109800000	0.394215	2.83125
2	109800001	109850000	0.326791	2.34701
2	110800001	110850000	0.411896	2.95823
2	110825001	110875000	0.411896	2.95823
2	110950001	111000000	0.330303	2.37223
2	111250001	111300000	0.366846	2.63469
2	115300001	115350000	0.329328	2.36523
2	115325001	115375000	0.329328	2.36523
2	115550001	115600000	0.379713	2.7271
2	115675001	115725000	0.342813	2.46208
2	115875001	115925000	0.546604	3.92571
2	115900001	115950000	0.546604	3.92571
2	116050001	116100000	0.496059	3.56269
2	116075001	116125000	0.479526	3.44395
2	116100001	116150000	0.462994	3.32522
2	116225001	116275000	0.653373	4.69252
2	116250001	116300000	0.653373	4.69252
2	116275001	116325000	0.661488	4.7508
2	116300001	116350000	0.661488	4.7508
2	116325001	116375000	0.311523	2.23736
2	116350001	116400000	0.311523	2.23736
2	116850001	116900000	0.45124	3.2408
2	116875001	116925000	0.45124	3.2408
2	117200001	117250000	0.56352	4.0472
2	117225001	117275000	0.429442	3.08425
2	117500001	117550000	0.332986	2.3915
2	117700001	117750000	0.389909	2.80032
2	117725001	117775000	0.514491	3.69507
2	120000001	120050000	0.320842	2.30428
2	121375001	121425000	0.478207	3.43448
2	121400001	121450000	0.478207	3.43448
2	126775001	126825000	0.346264	2.48687
2	126800001	126850000	0.346264	2.48687
2	128225001	128275000	0.617756	4.43672
2	129175001	129225000	0.348968	2.50629
2	131125001	131175000	0.50409	3.62037
2	131150001	131200000	0.50409	3.62037
2	133050001	133100000	0.331671	2.38206
2	133700001	133750000	0.43247	3.106
2	133725001	133775000	0.43247	3.106
2	134650001	134700000	0.54158	3.88962
2	141075001	141125000	0.412809	2.96479
2	141100001	141150000	0.412809	2.96479
2	143525001	143575000	0.535863	3.84856
2	143550001	143600000	0.535863	3.84856
2	144125001	144175000	0.32339	2.32258
2	144150001	144200000	0.32339	2.32258
2	150325001	150375000	0.338074	2.42804
2	150350001	150400000	0.338074	2.42804
2	151900001	151950000	0.33376	2.39706
2	151925001	151975000	0.33376	2.39706
2	152350001	152400000	0.394206	2.83118
2	155125001	155175000	0.336935	2.41986
2	155300001	155350000	0.35763	2.5685
2	155325001	155375000	0.35763	2.5685
2	157050001	157100000	0.339226	2.43632
2	161250001	161300000	0.473856	3.40323
2	161400001	161450000	0.378387	2.71757
2	161425001	161475000	0.378387	2.71757
2	161600001	161650000	0.407548	2.92701
2	161625001	161675000	0.407548	2.92701
2	164425001	164475000	0.365443	2.62461
2	164450001	164500000	0.328007	2.35574
2	164875001	164925000	0.352932	2.53475
2	165500001	165550000	0.427118	3.06756
2	165525001	165575000	0.347538	2.49602
2	165600001	165650000	0.412174	2.96023
2	165625001	165675000	0.412174	2.96023
2	165950001	166000000	0.581087	4.17336
2	173200001	173250000	0.413572	2.97027
2	173225001	173275000	0.413572	2.97027
2	174075001	174125000	0.313583	2.25215
2	174725001	174775000	0.409407	2.94036
2	175100001	175150000	0.396727	2.84929
2	176775001	176825000	0.33567	2.41078
2	176800001	176850000	0.524808	3.76917
2	177100001	177150000	0.530958	3.81334
2	177125001	177175000	0.423728	3.04321
2	177400001	177450000	0.402171	2.88839
2	177425001	177475000	0.402171	2.88839
2	177650001	177700000	0.32547	2.33752
2	178600001	178650000	0.475334	3.41385
2	178625001	178675000	0.475334	3.41385
2	181775001	181825000	0.471034	3.38296
2	181800001	181850000	0.471034	3.38296
2	182175001	182225000	0.398659	2.86317
2	182200001	182250000	0.398659	2.86317
2	184000001	184050000	0.318938	2.29061
2	187900001	187950000	0.344914	2.47717
2	187925001	187975000	0.312759	2.24623
2	187975001	188025000	0.35682	2.56268
2	189025001	189075000	0.432145	3.10366
2	189050001	189100000	0.432145	3.10366
2	190025001	190075000	0.347255	2.49398
2	190050001	190100000	0.347255	2.49398
2	190750001	190800000	0.349058	2.50693
2	190775001	190825000	0.349058	2.50693
2	191525001	191575000	0.36608	2.62918
2	191550001	191600000	0.349059	2.50694
2	191575001	191625000	0.332038	2.38469
2	192225001	192275000	0.473725	3.40229
2	192725001	192775000	0.377978	2.71464
2	192750001	192800000	0.377978	2.71464
2	198225001	198275000	0.328885	2.36205
2	198250001	198300000	0.328885	2.36205
2	198575001	198625000	0.372934	2.67841
2	199400001	199450000	0.378214	2.71633
2	199425001	199475000	0.319618	2.29549
2	199475001	199525000	0.343961	2.47033
2	200750001	200800000	0.545068	3.91467
2	200775001	200825000	0.545068	3.91467
2	201175001	201225000	0.507603	3.6456
2	201200001	201250000	0.507603	3.6456
2	201400001	201450000	0.323168	2.32099
2	201425001	201475000	0.323168	2.32099
2	202250001	202300000	0.553332	3.97403
2	202900001	202950000	0.31497	2.26211
2	203625001	203675000	0.40266	2.8919
2	203650001	203700000	0.40266	2.8919
2	204775001	204825000	0.525254	3.77237
2	204800001	204850000	0.525254	3.77237
2	204950001	205000000	0.400065	2.87326
2	206775001	206825000	0.396415	2.84705
2	206800001	206850000	0.396415	2.84705
2	209400001	209450000	0.397566	2.85532
2	210650001	210700000	0.380159	2.7303
2	215750001	215800000	0.358213	2.57268
2	216650001	216700000	0.344486	2.4741
2	216675001	216725000	0.344486	2.4741
2	218150001	218200000	0.358363	2.57376
2	218975001	219025000	0.345	2.47779
2	219000001	219050000	0.345	2.47779
2	220075001	220125000	0.453193	3.25483
2	220100001	220150000	0.455491	3.27133
2	221800001	221850000	0.310898	2.23287
2	221825001	221875000	0.310898	2.23287
2	223125001	223175000	0.346259	2.48683
2	223200001	223250000	0.380063	2.72961
2	223525001	223575000	0.355182	2.55091
2	223550001	223600000	0.426498	3.06311
2	223575001	223625000	0.56913	4.08749
2	224550001	224600000	0.433507	3.11344
2	224575001	224625000	0.433507	3.11344
2	225350001	225400000	0.363033	2.6073
2	225375001	225425000	0.363033	2.6073
2	226225001	226275000	0.331141	2.37825
2	227100001	227150000	0.360416	2.5885
2	227125001	227175000	0.360416	2.5885
2	229575001	229625000	0.339117	2.43554
2	229600001	229650000	0.339117	2.43554
2	229975001	230025000	0.423618	3.04242
2	230000001	230050000	0.423618	3.04242
2	230100001	230150000	0.486557	3.49445
2	230125001	230175000	0.486557	3.49445
2	230300001	230350000	0.321341	2.30787
2	230475001	230525000	0.404593	2.90578
2	230500001	230550000	0.404593	2.90578
2	230800001	230850000	0.566867	4.07123
2	231075001	231125000	0.464396	3.33529
2	231100001	231150000	0.464396	3.33529
2	231800001	231850000	0.555052	3.98638
2	231825001	231875000	0.555052	3.98638
2	233800001	233850000	0.513194	3.68576
2	235075001	235125000	0.322016	2.31272
2	235100001	235150000	0.322016	2.31272
2	235650001	235700000	0.312356	2.24334
2	236425001	236475000	0.343764	2.46891
2	236450001	236500000	0.395079	2.83745
2	236775001	236825000	0.491415	3.52934
2	238650001	238700000	0.34009	2.44252
2	238675001	238725000	0.34009	2.44252
2	242925001	242975000	0.322119	2.31346
2	243700001	243750000	0.485374	3.48595
2	246650001	246700000	0.528421	3.79512
2	246775001	246825000	0.373031	2.67911
2	246800001	246850000	0.335136	2.40694
2	247925001	247975000	0.376631	2.70496
3	475001	525000	0.381529	2.74014
3	500001	550000	0.381529	2.74014
3	2325001	2375000	0.49139	3.52916
3	2625001	2675000	0.516235	3.7076
3	2650001	2700000	0.42155	3.02757
3	2675001	2725000	0.42155	3.02757
3	4150001	4200000	0.401961	2.88688
3	5550001	5600000	0.419214	3.01079
3	6100001	6150000	0.378347	2.71729
3	6875001	6925000	0.312882	2.24712
3	8025001	8075000	0.454703	3.26567
3	8050001	8100000	0.454703	3.26567
3	8450001	8500000	0.323613	2.32419
3	9025001	9075000	0.326371	2.34399
3	9050001	9100000	0.326371	2.34399
3	12750001	12800000	0.310399	2.22928
3	13725001	13775000	0.495391	3.55789
3	13750001	13800000	0.396829	2.85002
3	14650001	14700000	0.505292	3.629
3	15275001	15325000	0.378764	2.72028
3	17950001	18000000	0.568044	4.07969
3	17975001	18025000	0.327789	2.35418
3	19050001	19100000	0.341856	2.45521
3	19275001	19325000	0.367378	2.63851
3	19475001	19525000	0.563411	4.04641
3	19500001	19550000	0.563411	4.04641
3	19525001	19575000	0.383802	2.75646
3	19625001	19675000	0.361377	2.59541
3	20275001	20325000	0.351154	2.52199
3	20300001	20350000	0.351154	2.52199
3	22950001	23000000	0.32281	2.31842
3	22975001	23025000	0.32281	2.31842
3	26800001	26850000	0.320421	2.30126
3	26825001	26875000	0.320421	2.30126
3	27925001	27975000	0.33447	2.40216
3	30125001	30175000	0.483011	3.46898
3	30950001	31000000	0.321535	2.30926
3	32450001	32500000	0.380292	2.73125
3	32475001	32525000	0.380292	2.73125
3	33975001	34025000	0.525874	3.77682
3	34000001	34050000	0.60124	4.3181
3	34025001	34075000	0.676606	4.85938
3	34675001	34725000	0.434679	3.12186
3	34700001	34750000	0.434679	3.12186
3	34825001	34875000	0.361968	2.59965
3	34850001	34900000	0.361968	2.59965
3	35575001	35625000	0.703301	5.0511
3	35600001	35650000	0.703301	5.0511
3	35775001	35825000	0.457581	3.28634
3	36000001	36050000	0.432028	3.10282
3	37925001	37975000	0.408072	2.93077
3	38250001	38300000	0.358874	2.57743
3	38275001	38325000	0.561673	4.03393
3	38525001	38575000	0.321703	2.31047
3	38550001	38600000	0.398092	2.85909
3	40350001	40400000	0.433838	3.11582
3	40725001	40775000	0.358122	2.57203
3	40750001	40800000	0.348945	2.50612
3	40925001	40975000	0.522569	3.75309
3	40950001	41000000	0.522569	3.75309
3	41575001	41625000	0.371693	2.6695
3	43875001	43925000	0.563574	4.04758
3	43900001	43950000	0.563574	4.04758
3	47075001	47125000	0.336225	2.41477
3	47100001	47150000	0.341426	2.45212
3	47125001	47175000	0.346628	2.48948
3	50625001	50675000	0.418139	3.00307
3	50650001	50700000	0.418139	3.00307
3	50675001	50725000	0.346585	2.48917
3	50700001	50750000	0.381696	2.74134
3	50725001	50775000	0.416808	2.99351
3	51500001	51550000	0.333522	2.39535
3	51525001	51575000	0.371787	2.67017
3	57300001	57350000	0.352535	2.5319
3	61050001	61100000	0.431118	3.09629
3	62700001	62750000	0.346241	2.4867
3	64075001	64125000	0.413572	2.97027
3	64800001	64850000	0.385447	2.76828
3	64825001	64875000	0.385447	2.76828
3	65725001	65775000	0.412076	2.95953
3	65750001	65800000	0.412076	2.95953
3	66250001	66300000	0.355089	2.55025
3	66275001	66325000	0.599631	4.30655
3	67225001	67275000	0.365753	2.62684
3	67250001	67300000	0.365753	2.62684
3	68200001	68250000	0.407328	2.92543
3	68225001	68275000	0.407328	2.92543
3	69225001	69275000	0.513221	3.68595
3	69250001	69300000	0.513221	3.68595
3	74875001	74925000	0.541307	3.88766
3	75025001	75075000	0.319753	2.29646
3	75050001	75100000	0.319753	2.29646
3	75950001	76000000	0.492278	3.53554
3	75975001	76025000	0.492278	3.53554
3	76325001	76375000	0.414975	2.98035
3	77175001	77225000	0.38222	2.7451
3	77200001	77250000	0.38222	2.7451
3	77325001	77375000	0.392586	2.81955
3	79225001	79275000	0.414562	2.97738
3	79250001	79300000	0.414562	2.97738
3	79425001	79475000	0.329032	2.36311
3	79450001	79500000	0.329032	2.36311
3	79475001	79525000	0.34194	2.45581
3	80650001	80700000	0.664455	4.77211
3	80825001	80875000	0.329277	2.36486
3	81200001	81250000	0.348017	2.49946
3	83900001	83950000	0.339226	2.43632
3	84175001	84225000	0.507938	3.64801
3	84350001	84400000	0.481256	3.45638
3	84375001	84425000	0.481256	3.45638
3	85100001	85150000	0.48722	3.49921
3	85500001	85550000	0.426374	3.06221
3	85525001	85575000	0.426374	3.06221
3	85675001	85725000	0.333562	2.39564
3	85700001	85750000	0.333562	2.39564
3	87250001	87300000	0.391666	2.81294
3	87425001	87475000	0.324257	2.32881
3	87450001	87500000	0.324257	2.32881
3	90775001	90825000	0.511538	3.67386
3	90800001	90850000	0.511538	3.67386
3	90875001	90925000	0.315822	2.26823
3	90900001	90950000	0.315822	2.26823
3	95375001	95425000	0.313538	2.25183
3	97400001	97450000	0.357422	2.567
3	97425001	97475000	0.357422	2.567
3	99800001	99850000	0.317543	2.28059
3	99825001	99875000	0.317543	2.28059
3	100850001	100900000	0.376497	2.704
3	100975001	101025000	0.406947	2.92269
3	103550001	103600000	0.356198	2.55821
3	103575001	103625000	0.356198	2.55821
3	104675001	104725000	0.401606	2.88433
3	104700001	104750000	0.525229	3.77219
3	105550001	105600000	0.347064	2.49261
3	110975001	111025000	0.374803	2.69183
3	111000001	111050000	0.374803	2.69183
3	111075001	111125000	0.469321	3.37066
3	111100001	111150000	0.469321	3.37066
3	111175001	111225000	0.315378	2.26504
3	111375001	111425000	0.437067	3.13901
3	115575001	115625000	0.364195	2.61565
3	115600001	115650000	0.364195	2.61565
3	116250001	116300000	0.408701	2.93529
3	117175001	117225000	0.356835	2.56279
3	117200001	117250000	0.341743	2.4544
3	117225001	117275000	0.326651	2.34601
3	118550001	118600000	0.312983	2.24784
3	119225001	119275000	0.444428	3.19188
3	119250001	119300000	0.444428	3.19188
3	120050001	120100000	0.331392	2.38005
3	120075001	120125000	0.331392	2.38005
3	121100001	121150000	0.429732	3.08633
3	121125001	121175000	0.429732	3.08633
3	124700001	124750000	0.326216	2.34288
3	126350001	126400000	0.332596	2.3887
3	126375001	126425000	0.397861	2.85743
3	126400001	126450000	0.463127	3.32617
3	127050001	127100000	0.328312	2.35793
3	127075001	127125000	0.378363	2.7174
3	127175001	127225000	0.317194	2.27808
3	129725001	129775000	0.320562	2.30227
3	129750001	129800000	0.320562	2.30227
3	130075001	130125000	0.453964	3.26037
3	130100001	130150000	0.453964	3.26037
3	131325001	131375000	0.407608	2.92744
3	131350001	131400000	0.384108	2.75866
3	131375001	131425000	0.360609	2.58989
3	131875001	131925000	0.472522	3.39365
3	131900001	131950000	0.472522	3.39365
3	132125001	132175000	0.348425	2.50239
3	132275001	132325000	0.578941	4.15795
3	132300001	132350000	0.578941	4.15795
3	132325001	132375000	0.683678	4.91017
3	132350001	132400000	0.683678	4.91017
3	132700001	132750000	0.316473	2.27291
3	133775001	133825000	0.327871	2.35477
3	133800001	133850000	0.327871	2.35477
3	134350001	134400000	0.436989	3.13845
3	134375001	134425000	0.436989	3.13845
3	134400001	134450000	0.521898	3.74827
3	134825001	134875000	0.736258	5.2878
3	134850001	134900000	0.736258	5.2878
3	135625001	135675000	0.393964	2.82945
3	135650001	135700000	0.406081	2.91647
3	136475001	136525000	0.319727	2.29628
3	136500001	136550000	0.319727	2.29628
3	136525001	136575000	0.526113	3.77854
3	136550001	136600000	0.526113	3.77854
3	137175001	137225000	0.412647	2.96363
3	138325001	138375000	0.690389	4.95837
3	138350001	138400000	0.690389	4.95837
3	144250001	144300000	0.42519	3.05371
3	144275001	144325000	0.42519	3.05371
3	146850001	146900000	0.404159	2.90267
3	148700001	148750000	0.342642	2.46085
3	148775001	148825000	0.401841	2.88602
3	149350001	149400000	0.324486	2.33046
3	150075001	150125000	0.371889	2.6709
3	151100001	151150000	0.328402	2.35858
3	151125001	151175000	0.328402	2.35858
3	152050001	152100000	0.433695	3.11479
3	152125001	152175000	0.360316	2.58779
3	152150001	152200000	0.360316	2.58779
3	153450001	153500000	0.522506	3.75263
3	154200001	154250000	0.334992	2.40591
3	154225001	154275000	0.504353	3.62226
3	154250001	154300000	0.504353	3.62226
3	154450001	154500000	0.510775	3.66838
3	155250001	155300000	0.31498	2.26218
3	155350001	155400000	0.343975	2.47043
3	156100001	156150000	0.569769	4.09208
3	156125001	156175000	0.427019	3.06685
3	156250001	156300000	0.31129	2.23568
3	156275001	156325000	0.31129	2.23568
3	156625001	156675000	0.366752	2.63401
3	157000001	157050000	0.339628	2.43921
3	157575001	157625000	0.327362	2.35111
3	161550001	161600000	0.348448	2.50255
3	161575001	161625000	0.348448	2.50255
3	161875001	161925000	0.328272	2.35765
3	163075001	163125000	0.323404	2.32269
3	163100001	163150000	0.323404	2.32269
3	163575001	163625000	0.494277	3.54989
3	166125001	166175000	0.353603	2.53957
3	166150001	166200000	0.353603	2.53957
3	166250001	166300000	0.452722	3.25145
3	166575001	166625000	0.45112	3.23994
3	166600001	166650000	0.463945	3.33205
3	166750001	166800000	0.324835	2.33296
3	168375001	168425000	0.403736	2.89963
3	170450001	170500000	0.384589	2.76212
3	170475001	170525000	0.384589	2.76212
3	170525001	170575000	0.408106	2.93101
3	173350001	173400000	0.409139	2.93843
3	174575001	174625000	0.388321	2.78892
3	175675001	175725000	0.373092	2.67954
3	175700001	175750000	0.373092	2.67954
3	175875001	175925000	0.385273	2.76703
3	175900001	175950000	0.385273	2.76703
3	176450001	176500000	0.310563	2.23046
3	178900001	178950000	0.497099	3.57016
3	179325001	179375000	0.347806	2.49794
3	179350001	179400000	0.347806	2.49794
3	180125001	180175000	0.336263	2.41504
3	180150001	180200000	0.336263	2.41504
3	180175001	180225000	0.323106	2.32054
3	180200001	180250000	0.323106	2.32054
3	180375001	180425000	0.40158	2.88414
3	180400001	180450000	0.323296	2.32191
3	180450001	180500000	0.397916	2.85783
3	180475001	180525000	0.397916	2.85783
3	181225001	181275000	0.43823	3.14736
3	181250001	181300000	0.43823	3.14736
3	181725001	181775000	0.389002	2.79381
3	183100001	183150000	0.320729	2.30347
3	184300001	184350000	0.641544	4.60756
3	184325001	184375000	0.526659	3.78246
3	184350001	184400000	0.411775	2.95736
3	184425001	184475000	0.460308	3.30593
3	184550001	184600000	0.383236	2.7524
3	184575001	184625000	0.338044	2.42783
3	187125001	187175000	0.516677	3.71077
3	187150001	187200000	0.416306	2.98991
3	187175001	187225000	0.315935	2.26904
3	187825001	187875000	0.311568	2.23768
3	190675001	190725000	0.355692	2.55458
3	191425001	191475000	0.481391	3.45735
3	191775001	191825000	0.366227	2.63024
3	192800001	192850000	0.591472	4.24795
3	192825001	192875000	0.537162	3.85789
3	193600001	193650000	0.354605	2.54677
3	194800001	194850000	0.368271	2.64492
3	195675001	195725000	0.425107	3.05312
3	195700001	195750000	0.425107	3.05312
3	197650001	197700000	0.335666	2.41075
3	197675001	197725000	0.335666	2.41075
3	199250001	199300000	0.312364	2.2434
3	199275001	199325000	0.312364	2.2434
3	199375001	199425000	0.377734	2.71288
3	199400001	199450000	0.377734	2.71288
3	200200001	200250000	0.48144	3.4577
3	201825001	201875000	0.464427	3.33551
3	201850001	201900000	0.464427	3.33551
3	202650001	202700000	0.372451	2.67494
3	204875001	204925000	0.385654	2.76976
3	204900001	204950000	0.385654	2.76976
3	205900001	205950000	0.315022	2.26249
3	205950001	206000000	0.522745	3.75435
3	205975001	206025000	0.522745	3.75435
3	206100001	206150000	0.411507	2.95544
3	207225001	207275000	0.555309	3.98823
3	207250001	207300000	0.555309	3.98823
3	208150001	208200000	0.334524	2.40255
3	208175001	208225000	0.334524	2.40255
3	209150001	209200000	0.318541	2.28776
3	211225001	211275000	0.353216	2.53679
3	211250001	211300000	0.353216	2.53679
3	212700001	212750000	0.382619	2.74797
3	212725001	212775000	0.382619	2.74797
3	212900001	212950000	0.344553	2.47458
3	213025001	213075000	0.569193	4.08794
3	213050001	213100000	0.394578	2.83386
3	213175001	213225000	0.353432	2.53835
3	213200001	213250000	0.403994	2.90148
3	213300001	213350000	0.568044	4.07969
3	213325001	213375000	0.568044	4.07969
3	214175001	214225000	0.569406	4.08947
3	214200001	214250000	0.569406	4.08947
3	214575001	214625000	0.38135	2.73885
3	215325001	215375000	0.346072	2.48549
3	215350001	215400000	0.346072	2.48549
3	215850001	215900000	0.343074	2.46395
3	215875001	215925000	0.343074	2.46395
3	216750001	216800000	0.362396	2.60273
3	216775001	216825000	0.362396	2.60273
3	217525001	217575000	0.452722	3.25145
3	217550001	217600000	0.503998	3.61971
3	217575001	217625000	0.446963	3.21008
3	217600001	217650000	0.338652	2.4322
3	221025001	221075000	0.392972	2.82232
3	221050001	221100000	0.392972	2.82232
3	222075001	222125000	0.46627	3.34875
4	425001	475000	0.486832	3.49642
4	450001	500000	0.486832	3.49642
4	675001	725000	0.337478	2.42376
4	700001	750000	0.337478	2.42376
4	1900001	1950000	0.316983	2.27657
4	1925001	1975000	0.316983	2.27657
4	3650001	3700000	0.406043	2.9162
4	4325001	4375000	0.320472	2.30163
4	4350001	4400000	0.404325	2.90386
4	4725001	4775000	0.51259	3.68142
4	4750001	4800000	0.51259	3.68142
4	5575001	5625000	0.363335	2.60947
4	5600001	5650000	0.363335	2.60947
4	6925001	6975000	0.344686	2.47553
4	6950001	7000000	0.513348	3.68686
4	8075001	8125000	0.328427	2.35876
4	8100001	8150000	0.328427	2.35876
4	8425001	8475000	0.388602	2.79094
4	9250001	9300000	0.311647	2.23825
4	9275001	9325000	0.316618	2.27395
4	9300001	9350000	0.321589	2.30965
4	9575001	9625000	0.401721	2.88516
4	9600001	9650000	0.401721	2.88516
4	10125001	10175000	0.405444	2.9119
4	10925001	10975000	0.37716	2.70876
4	11900001	11950000	0.441792	3.17295
4	17100001	17150000	0.476565	3.42269
4	17125001	17175000	0.476565	3.42269
4	17725001	17775000	0.322998	2.31977
4	17750001	17800000	0.322998	2.31977
4	18625001	18675000	0.313485	2.25145
4	18650001	18700000	0.313485	2.25145
4	19000001	19050000	0.34446	2.47391
4	19025001	19075000	0.34446	2.47391
4	19950001	20000000	0.333149	2.39267
4	19975001	20025000	0.333149	2.39267
4	21325001	21375000	0.348926	2.50598
4	22950001	23000000	0.318707	2.28895
4	23025001	23075000	0.437739	3.14384
4	24200001	24250000	0.347669	2.49696
4	24225001	24275000	0.347669	2.49696
4	25975001	26025000	0.329607	2.36723
4	28425001	28475000	0.328326	2.35803
4	28550001	28600000	0.459247	3.29831
4	31300001	31350000	0.334847	2.40487
4	33650001	33700000	0.402572	2.89127
4	34050001	34100000	0.334158	2.39992
4	34075001	34125000	0.334158	2.39992
4	34725001	34775000	0.444255	3.19064
4	34750001	34800000	0.429785	3.08671
4	34775001	34825000	0.415314	2.98278
4	36950001	37000000	0.371383	2.66727
4	39200001	39250000	0.39976	2.87107
4	39225001	39275000	0.39976	2.87107
4	43375001	43425000	0.333308	2.39382
4	44825001	44875000	0.346679	2.48985
4	44850001	44900000	0.346679	2.48985
4	46300001	46350000	0.476685	3.42355
4	46325001	46375000	0.389801	2.79955
4	46675001	46725000	0.455976	3.27482
4	46700001	46750000	0.455976	3.27482
4	48600001	48650000	0.359042	2.57864
4	48700001	48750000	0.322482	2.31606
4	49300001	49350000	0.484126	3.47699
4	49325001	49375000	0.484126	3.47699
4	50550001	50600000	0.332214	2.38596
4	50675001	50725000	0.321154	2.30653
4	50700001	50750000	0.321154	2.30653
4	52325001	52375000	0.432606	3.10697
4	52350001	52400000	0.42292	3.03741
4	52525001	52575000	0.436754	3.13676
4	53525001	53575000	0.360936	2.59224
4	54475001	54525000	0.317759	2.28214
4	54500001	54550000	0.317759	2.28214
4	55300001	55350000	0.366889	2.63499
4	55400001	55450000	0.346916	2.49155
4	55425001	55475000	0.346916	2.49155
4	55525001	55575000	0.436464	3.13468
4	55550001	55600000	0.436464	3.13468
4	56400001	56450000	0.422515	3.0345
4	56425001	56475000	0.330321	2.37236
4	57100001	57150000	0.412121	2.95985
4	57125001	57175000	0.485984	3.49033
4	57150001	57200000	0.559846	4.02081
4	57175001	57225000	0.332998	2.39159
4	57200001	57250000	0.332998	2.39159
4	57975001	58025000	0.434377	3.11969
4	60975001	61025000	0.318234	2.28555
4	61000001	61050000	0.318234	2.28555
4	61150001	61200000	0.39924	2.86734
4	61175001	61225000	0.507211	3.64279
4	61200001	61250000	0.507211	3.64279
4	61775001	61825000	0.432601	3.10694
4	61800001	61850000	0.432601	3.10694
4	62400001	62450000	0.347001	2.49216
4	62425001	62475000	0.347001	2.49216
4	62575001	62625000	0.325343	2.33661
4	62600001	62650000	0.325343	2.33661
4	63125001	63175000	0.530833	3.81244
4	63150001	63200000	0.530833	3.81244
4	63375001	63425000	0.375716	2.69839
4	64000001	64050000	0.360894	2.59194
4	64250001	64300000	0.546938	3.9281
4	64275001	64325000	0.482389	3.46451
4	64775001	64825000	0.334862	2.40498
4	64800001	64850000	0.587593	4.22009
4	65050001	65100000	0.47682	3.42452
4	66800001	66850000	0.42469	3.05012
4	66825001	66875000	0.42469	3.05012
4	66950001	67000000	0.395332	2.83927
4	68075001	68125000	0.56919	4.08792
4	68100001	68150000	0.56919	4.08792
4	68575001	68625000	0.31073	2.23166
4	68650001	68700000	0.338842	2.43356
4	68675001	68725000	0.312516	2.24449
4	68725001	68775000	0.352212	2.52958
4	68750001	68800000	0.352212	2.52958
4	68775001	68825000	0.32396	2.32668
4	68800001	68850000	0.32396	2.32668
4	69950001	70000000	0.458358	3.29192
4	69975001	70025000	0.458358	3.29192
4	70025001	70075000	0.432049	3.10297
4	70925001	70975000	0.401929	2.88665
4	70950001	71000000	0.401929	2.88665
4	71075001	71125000	0.377208	2.7091
4	71150001	71200000	0.458109	3.29014
4	71275001	71325000	0.32613	2.34226
4	71300001	71350000	0.42754	3.07059
4	71375001	71425000	0.364653	2.61894
4	71400001	71450000	0.383595	2.75498
4	74675001	74725000	0.38378	2.75631
4	74700001	74750000	0.38378	2.75631
4	75575001	75625000	0.321758	2.31086
4	75600001	75650000	0.321758	2.31086
4	75650001	75700000	0.630585	4.52886
4	75675001	75725000	0.630585	4.52886
4	75725001	75775000	0.446839	3.20919
4	75750001	75800000	0.446839	3.20919
4	75850001	75900000	0.381102	2.73707
4	76200001	76250000	0.538016	3.86403
4	76275001	76325000	0.336159	2.41429
4	76300001	76350000	0.336159	2.41429
4	80175001	80225000	0.395912	2.84344
4	81300001	81350000	0.32714	2.34952
4	83600001	83650000	0.46606	3.34724
4	83625001	83675000	0.46606	3.34724
4	84525001	84575000	0.313042	2.24827
4	86075001	86125000	0.484834	3.48207
4	86100001	86150000	0.484834	3.48207
4	87150001	87200000	0.394983	2.83676
4	87625001	87675000	0.328141	2.35671
4	87825001	87875000	0.319707	2.29613
4	88450001	88500000	0.372142	2.67272
4	88475001	88525000	0.372142	2.67272
4	88650001	88700000	0.334716	2.40393
4	89225001	89275000	0.318186	2.28521
4	89450001	89500000	0.457825	3.2881
4	89475001	89525000	0.457825	3.2881
4	90775001	90825000	0.31611	2.2703
4	90800001	90850000	0.31611	2.2703
4	91025001	91075000	0.333121	2.39247
4	91050001	91100000	0.333121	2.39247
4	91975001	92025000	0.453256	3.25528
4	92000001	92050000	0.515583	3.70291
4	92025001	92075000	0.515583	3.70291
4	92050001	92100000	0.331856	2.38339
4	96075001	96125000	0.426327	3.06188
4	100900001	100950000	0.31367	2.25278
4	101450001	101500000	0.531346	3.81612
4	101475001	101525000	0.536048	3.84989
4	101500001	101550000	0.540751	3.88367
4	102500001	102550000	0.333059	2.39203
4	102525001	102575000	0.407059	2.92349
4	103575001	103625000	0.412716	2.96412
4	103600001	103650000	0.412716	2.96412
4	104300001	104350000	0.326129	2.34226
4	104325001	104375000	0.326129	2.34226
4	104625001	104675000	0.347086	2.49277
4	105100001	105150000	0.401811	2.8858
4	105125001	105175000	0.401811	2.8858
4	105825001	105875000	0.368036	2.64323
4	108900001	108950000	0.321446	2.30862
4	108925001	108975000	0.321446	2.30862
4	109450001	109500000	0.352215	2.52961
4	110225001	110275000	0.442535	3.17828
4	111300001	111350000	0.462656	3.32279
4	111500001	111550000	0.313613	2.25237
4	111525001	111575000	0.356966	2.56373
4	111550001	111600000	0.356966	2.56373
4	111725001	111775000	0.358249	2.57294
4	111750001	111800000	0.339692	2.43967
4	111775001	111825000	0.368456	2.64625
4	113725001	113775000	0.317103	2.27743
4	113750001	113800000	0.317103	2.27743
5	2975001	3025000	0.340004	2.44191
5	3950001	4000000	0.324106	2.32773
5	3975001	4025000	0.340726	2.44709
5	4100001	4150000	0.362163	2.60105
5	4825001	4875000	0.376435	2.70355
5	5625001	5675000	0.365199	2.62286
5	5650001	5700000	0.365199	2.62286
5	7175001	7225000	0.421824	3.02954
5	7200001	7250000	0.421824	3.02954
5	7775001	7825000	0.418087	3.0027
5	7800001	7850000	0.418087	3.0027
5	10050001	10100000	0.348793	2.50503
5	10075001	10125000	0.348793	2.50503
5	11275001	11325000	0.374122	2.68694
5	11375001	11425000	0.367933	2.64249
5	11400001	11450000	0.367933	2.64249
5	11800001	11850000	0.373101	2.67961
5	12300001	12350000	0.454698	3.26564
5	12325001	12375000	0.571636	4.10549
5	12350001	12400000	0.571636	4.10549
5	12450001	12500000	0.328745	2.36104
5	13225001	13275000	0.750661	5.39124
5	13250001	13300000	0.385949	2.77188
5	14750001	14800000	0.348197	2.50075
5	14775001	14825000	0.348197	2.50075
5	18625001	18675000	0.35655	2.56074
5	18650001	18700000	0.608099	4.36736
5	19500001	19550000	0.405529	2.91251
5	19525001	19575000	0.405529	2.91251
5	21175001	21225000	0.362284	2.60192
5	21200001	21250000	0.362284	2.60192
5	22825001	22875000	0.313113	2.24878
5	23150001	23200000	0.42507	3.05285
5	24125001	24175000	0.317039	2.27697
5	27975001	28025000	0.466355	3.34936
5	29450001	29500000	0.378462	2.71811
5	29475001	29525000	0.378462	2.71811
5	31225001	31275000	0.331993	2.38437
5	31250001	31300000	0.399141	2.86663
5	31975001	32025000	0.484923	3.48271
5	32000001	32050000	0.484923	3.48271
5	33775001	33825000	0.331011	2.37732
5	36425001	36475000	0.375781	2.69886
5	36975001	37025000	0.354694	2.54741
5	37050001	37100000	0.458359	3.29193
5	41125001	41175000	0.372652	2.67638
5	42200001	42250000	0.474009	3.40433
5	42775001	42825000	0.511657	3.67472
5	43200001	43250000	0.345948	2.4846
5	43225001	43275000	0.345948	2.4846
5	43375001	43425000	0.408203	2.93171
5	43400001	43450000	0.408203	2.93171
5	43675001	43725000	0.341044	2.44938
5	43800001	43850000	0.342265	2.45814
5	43825001	43875000	0.342265	2.45814
5	46550001	46600000	0.330135	2.37103
5	46575001	46625000	0.36012	2.58638
5	46700001	46750000	0.311521	2.23734
5	46725001	46775000	0.311521	2.23734
5	46775001	46825000	0.438149	3.14678
5	46800001	46850000	0.438149	3.14678
5	48250001	48300000	0.463465	3.3286
5	48750001	48800000	0.342865	2.46245
5	48825001	48875000	0.342865	2.46245
5	50300001	50350000	0.347833	2.49813
5	50450001	50500000	0.392184	2.81666
5	51450001	51500000	0.342318	2.45853
5	51500001	51550000	0.423392	3.0408
5	51525001	51575000	0.423392	3.0408
5	52025001	52075000	0.386705	2.77731
5	52050001	52100000	0.329335	2.36528
5	52175001	52225000	0.320017	2.29836
5	52200001	52250000	0.320017	2.29836
5	52425001	52475000	0.509494	3.65918
5	55075001	55125000	0.377436	2.71074
5	55100001	55150000	0.377436	2.71074
5	55125001	55175000	0.365421	2.62445
5	55200001	55250000	0.318352	2.2864
5	56925001	56975000	0.606206	4.35377
5	56950001	57000000	0.606206	4.35377
5	57200001	57250000	0.311608	2.23797
5	57225001	57275000	0.311608	2.23797
5	57625001	57675000	0.318754	2.28929
5	57650001	57700000	0.318754	2.28929
5	57975001	58025000	0.320016	2.29835
5	58450001	58500000	0.320745	2.30359
5	58475001	58525000	0.320745	2.30359
5	58800001	58850000	0.339821	2.44059
5	59575001	59625000	0.362133	2.60084
5	59600001	59650000	0.362133	2.60084
5	60700001	60750000	0.335943	2.41274
5	62275001	62325000	0.531856	3.81979
5	62300001	62350000	0.361182	2.59401
5	63150001	63200000	0.49683	3.56823
5	63175001	63225000	0.49683	3.56823
5	64600001	64650000	0.426243	3.06127
5	64625001	64675000	0.426243	3.06127
5	66925001	66975000	0.382543	2.74742
5	67100001	67150000	0.421729	3.02885
5	68350001	68400000	0.370976	2.66435
5	68375001	68425000	0.364719	2.61941
5	68400001	68450000	0.358463	2.57448
5	68650001	68700000	0.367778	2.64138
5	68675001	68725000	0.367778	2.64138
5	69925001	69975000	0.311673	2.23843
5	71625001	71675000	0.536858	3.85571
5	71900001	71950000	0.402989	2.89426
5	76500001	76550000	0.325812	2.33998
5	76525001	76575000	0.325812	2.33998
5	78200001	78250000	0.38225	2.74532
5	78450001	78500000	0.521688	3.74676
5	78475001	78525000	0.392662	2.8201
5	79575001	79625000	0.501563	3.60222
5	79600001	79650000	0.501563	3.60222
5	80025001	80075000	0.330389	2.37285
5	80125001	80175000	0.344325	2.47294
5	80775001	80825000	0.414586	2.97755
5	81075001	81125000	0.351446	2.52408
5	83725001	83775000	0.324377	2.32967
5	83800001	83850000	0.340794	2.44758
5	85000001	85050000	0.368358	2.64554
5	86425001	86475000	0.523444	3.75937
5	86450001	86500000	0.523444	3.75937
5	86925001	86975000	0.429284	3.08311
5	87000001	87050000	0.448524	3.2213
5	87025001	87075000	0.448524	3.2213
5	87525001	87575000	0.364413	2.61721
5	89625001	89675000	0.376001	2.70044
5	90850001	90900000	0.320607	2.3026
5	93200001	93250000	0.555201	3.98745
5	93225001	93275000	0.555201	3.98745
5	93950001	94000000	0.322306	2.3148
5	94000001	94050000	0.324054	2.32735
5	97550001	97600000	0.339094	2.43537
5	97575001	97625000	0.339094	2.43537
5	100925001	100975000	0.362086	2.6005
5	102475001	102525000	0.383771	2.75624
5	102550001	102600000	0.397099	2.85196
5	102575001	102625000	0.397099	2.85196
5	104450001	104500000	0.368873	2.64924
5	104475001	104525000	0.439873	3.15916
5	105325001	105375000	0.319007	2.29111
6	1100001	1150000	0.441306	3.16946
6	2900001	2950000	0.391548	2.81209
6	5300001	5350000	0.415703	2.98558
6	5325001	5375000	0.415703	2.98558
6	6975001	7025000	0.338569	2.4316
6	7025001	7075000	0.504708	3.62481
6	7475001	7525000	0.513397	3.68721
6	7500001	7550000	0.513397	3.68721
6	7600001	7650000	0.345484	2.48126
6	7625001	7675000	0.345484	2.48126
6	8025001	8075000	0.323457	2.32307
6	8050001	8100000	0.323457	2.32307
6	10925001	10975000	0.464966	3.33938
6	10950001	11000000	0.464966	3.33938
6	12275001	12325000	0.312954	2.24763
6	12300001	12350000	0.312954	2.24763
6	14150001	14200000	0.349491	2.51004
6	16450001	16500000	0.34324	2.46515
6	16675001	16725000	0.374078	2.68663
6	16700001	16750000	0.395205	2.83836
6	16775001	16825000	0.316703	2.27456
6	17350001	17400000	0.34713	2.49309
6	18825001	18875000	0.416235	2.9894
6	19525001	19575000	0.403653	2.89903
6	19550001	19600000	0.403653	2.89903
6	20900001	20950000	0.355217	2.55117
6	21800001	21850000	0.394139	2.8307
6	21825001	21875000	0.391509	2.81181
6	22425001	22475000	0.506656	3.6388
6	22450001	22500000	0.506656	3.6388
6	23400001	23450000	0.567439	4.07534
6	28225001	28275000	0.34653	2.48878
6	28500001	28550000	0.348732	2.50459
6	30125001	30175000	0.322681	2.31749
6	30625001	30675000	0.319241	2.29279
6	30650001	30700000	0.319241	2.29279
6	30725001	30775000	0.505476	3.63032
6	30750001	30800000	0.505476	3.63032
6	30825001	30875000	0.368788	2.64863
6	30850001	30900000	0.368788	2.64863
6	31150001	31200000	0.367224	2.6374
6	31475001	31525000	0.331263	2.37913
6	31500001	31550000	0.331263	2.37913
6	32275001	32325000	0.32575	2.33953
6	32300001	32350000	0.32575	2.33953
6	32625001	32675000	0.412337	2.9614
6	32650001	32700000	0.377471	2.71099
6	32675001	32725000	0.342605	2.46059
6	33550001	33600000	0.316648	2.27416
6	34450001	34500000	0.441194	3.16865
6	34475001	34525000	0.441194	3.16865
6	34850001	34900000	0.379707	2.72705
6	36125001	36175000	0.577368	4.14665
6	36525001	36575000	0.390744	2.80632
6	36550001	36600000	0.390744	2.80632
6	36600001	36650000	0.44411	3.18959
6	37175001	37225000	0.388995	2.79376
6	37200001	37250000	0.388995	2.79376
6	38600001	38650000	0.369156	2.65128
6	38625001	38675000	0.421325	3.02595
6	39050001	39100000	0.481541	3.45842
6	39675001	39725000	0.483692	3.47387
6	39700001	39750000	0.483692	3.47387
6	39775001	39825000	0.346365	2.48759
6	40175001	40225000	0.31355	2.25191
6	40200001	40250000	0.31355	2.25191
6	40850001	40900000	0.450941	3.23865
6	40875001	40925000	0.450941	3.23865
6	40950001	41000000	0.454265	3.26253
6	41975001	42025000	0.312185	2.24211
6	42400001	42450000	0.336442	2.41632
6	42950001	43000000	0.319076	2.2916
6	43500001	43550000	0.553985	3.97872
6	43525001	43575000	0.553985	3.97872
6	43900001	43950000	0.458715	3.29449
6	45375001	45425000	0.347879	2.49846
6	47500001	47550000	0.474314	3.40652
6	47525001	47575000	0.444089	3.18944
6	47550001	47600000	0.413864	2.97237
6	47675001	47725000	0.380227	2.73079
6	51825001	51875000	0.369653	2.65485
6	51850001	51900000	0.369653	2.65485
6	58350001	58400000	0.326538	2.34519
6	58400001	58450000	0.367138	2.63678
6	58425001	58475000	0.690499	4.95916
6	58950001	59000000	0.42526	3.05421
6	59225001	59275000	0.389451	2.79703
6	59250001	59300000	0.534274	3.83715
6	59975001	60025000	0.405731	2.91396
6	60000001	60050000	0.405731	2.91396
6	60100001	60150000	0.457451	3.28541
6	60125001	60175000	0.425876	3.05864
6	60150001	60200000	0.394301	2.83187
6	62150001	62200000	0.312606	2.24513
6	62175001	62225000	0.312606	2.24513
6	62600001	62650000	0.332447	2.38763
6	63175001	63225000	0.342135	2.45721
6	63200001	63250000	0.342135	2.45721
6	66075001	66125000	0.406161	2.91705
6	66475001	66525000	0.402249	2.88895
6	66625001	66675000	0.334302	2.40095
6	69200001	69250000	0.48027	3.4493
6	69775001	69825000	0.360545	2.58943
6	71150001	71200000	0.377208	2.7091
6	71175001	71225000	0.451076	3.23962
6	71200001	71250000	0.524943	3.77014
6	72175001	72225000	0.311423	2.23664
6	72550001	72600000	0.39193	2.81484
6	73350001	73400000	0.321075	2.30596
6	73375001	73425000	0.321075	2.30596
6	74275001	74325000	0.361316	2.59497
6	74300001	74350000	0.361316	2.59497
6	74325001	74375000	0.362086	2.6005
6	74350001	74400000	0.362086	2.6005
6	75225001	75275000	0.377451	2.71085
6	75250001	75300000	0.377451	2.71085
6	76450001	76500000	0.397208	2.85274
6	77375001	77425000	0.45035	3.23441
6	78650001	78700000	0.421946	3.03041
6	78675001	78725000	0.421946	3.03041
6	79425001	79475000	0.365917	2.62801
6	79450001	79500000	0.365917	2.62801
6	79900001	79950000	0.34498	2.47764
6	79925001	79975000	0.34498	2.47764
6	80150001	80200000	0.324147	2.32802
6	85350001	85400000	0.32077	2.30377
6	85475001	85525000	0.441725	3.17247
6	86025001	86075000	0.394912	2.83625
6	86050001	86100000	0.394912	2.83625
6	86125001	86175000	0.42233	3.03317
6	88475001	88525000	0.506957	3.64096
6	88500001	88550000	0.533189	3.82936
6	88525001	88575000	0.559422	4.01776
6	88600001	88650000	0.343879	2.46974
6	88625001	88675000	0.343879	2.46974
6	91525001	91575000	0.37969	2.72693
6	91725001	91775000	0.361224	2.59431
6	92225001	92275000	0.341079	2.44963
6	92250001	92300000	0.341079	2.44963
6	96850001	96900000	0.401958	2.88686
6	97450001	97500000	0.366293	2.63071
6	97475001	97525000	0.324317	2.32924
6	98975001	99025000	0.318753	2.28928
6	100625001	100675000	0.330125	2.37096
6	100650001	100700000	0.410443	2.9478
6	100675001	100725000	0.410443	2.9478
6	100925001	100975000	0.387732	2.78469
6	100950001	101000000	0.387732	2.78469
6	100975001	101025000	0.381098	2.73704
6	101000001	101050000	0.381098	2.73704
6	101725001	101775000	0.522844	3.75506
6	101750001	101800000	0.397164	2.85243
6	102350001	102400000	0.341868	2.45529
6	103150001	103200000	0.3512	2.52232
6	103175001	103225000	0.3512	2.52232
6	106300001	106350000	0.363557	2.61106
6	107425001	107475000	0.323796	2.3255
6	107450001	107500000	0.401643	2.8846
6	108475001	108525000	0.397224	2.85286
6	108500001	108550000	0.397224	2.85286
6	108525001	108575000	0.320671	2.30306
6	109250001	109300000	0.368115	2.6438
6	109275001	109325000	0.368115	2.6438
6	110850001	110900000	0.336985	2.42022
6	110875001	110925000	0.32933	2.36525
6	110900001	110950000	0.321675	2.31027
6	114250001	114300000	0.625297	4.49088
6	114275001	114325000	0.625297	4.49088
6	115325001	115375000	0.376818	2.7063
6	115350001	115400000	0.376818	2.7063
6	115400001	115450000	0.674461	4.84397
6	115425001	115475000	0.674461	4.84397
6	115450001	115500000	0.662871	4.76073
6	115475001	115525000	0.662871	4.76073
6	116625001	116675000	0.329254	2.3647
6	116650001	116700000	0.329254	2.3647
7	725001	775000	0.359839	2.58436
7	4100001	4150000	0.312841	2.24682
7	4400001	4450000	0.389614	2.7982
7	5050001	5100000	0.344257	2.47245
7	5700001	5750000	0.361703	2.59775
7	6575001	6625000	0.419015	3.00936
7	6600001	6650000	0.419015	3.00936
7	6625001	6675000	0.598191	4.2962
7	6650001	6700000	0.598191	4.2962
7	6675001	6725000	0.541461	3.88877
7	6700001	6750000	0.541461	3.88877
7	7300001	7350000	0.443894	3.18804
7	7325001	7375000	0.443894	3.18804
7	11950001	12000000	0.514679	3.69642
7	11975001	12025000	0.358968	2.57811
7	12325001	12375000	0.379005	2.72201
7	16425001	16475000	0.332333	2.38681
7	16500001	16550000	0.361064	2.59316
7	16525001	16575000	0.361064	2.59316
7	16800001	16850000	0.389295	2.79591
7	17100001	17150000	0.387536	2.78328
7	17400001	17450000	0.407827	2.92901
7	17425001	17475000	0.407827	2.92901
7	17800001	17850000	0.393111	2.82332
7	17825001	17875000	0.37102	2.66466
7	17850001	17900000	0.348928	2.506
7	21075001	21125000	0.343065	2.46389
7	21100001	21150000	0.414801	2.9791
7	21125001	21175000	0.436159	3.13249
7	24225001	24275000	0.412863	2.96518
7	24250001	24300000	0.412863	2.96518
7	24300001	24350000	0.335031	2.40619
7	24325001	24375000	0.335031	2.40619
7	25225001	25275000	0.391509	2.81181
7	25250001	25300000	0.343254	2.46525
7	25800001	25850000	0.493869	3.54696
7	25825001	25875000	0.493869	3.54696
7	26900001	26950000	0.387715	2.78457
7	26925001	26975000	0.387715	2.78457
7	29700001	29750000	0.437047	3.13887
7	29725001	29775000	0.437047	3.13887
7	35000001	35050000	0.349638	2.5111
7	38425001	38475000	0.312897	2.24722
7	39775001	39825000	0.525609	3.77492
7	40325001	40375000	0.552989	3.97156
7	40350001	40400000	0.313663	2.25273
7	40475001	40525000	0.454314	3.26288
7	40500001	40550000	0.454314	3.26288
7	40625001	40675000	0.40672	2.92106
7	40650001	40700000	0.40672	2.92106
7	43400001	43450000	0.387192	2.78081
7	43425001	43475000	0.387192	2.78081
7	43950001	44000000	0.325768	2.33966
7	43975001	44025000	0.325768	2.33966
7	46400001	46450000	0.567254	4.07401
7	46425001	46475000	0.567254	4.07401
7	47825001	47875000	0.333796	2.39732
7	47850001	47900000	0.484795	3.48179
7	48350001	48400000	0.360843	2.59157
7	48375001	48425000	0.624751	4.48696
7	48400001	48450000	0.313151	2.24905
7	48425001	48475000	0.313151	2.24905
7	48975001	49025000	0.508966	3.65539
7	49000001	49050000	0.467248	3.35577
7	49025001	49075000	0.42553	3.05615
7	49525001	49575000	0.329996	2.37003
7	55950001	56000000	0.330455	2.37333
7	55975001	56025000	0.339069	2.43519
7	56000001	56050000	0.371225	2.66614
7	56025001	56075000	0.394767	2.83521
7	57325001	57375000	0.357357	2.56654
7	57900001	57950000	0.322496	2.31616
7	59350001	59400000	0.453924	3.26008
7	60025001	60075000	0.493961	3.54762
7	60050001	60100000	0.353154	2.53635
7	60075001	60125000	0.332559	2.38844
7	60100001	60150000	0.452771	3.2518
7	61450001	61500000	0.46775	3.35938
7	61475001	61525000	0.357287	2.56603
7	62250001	62300000	0.525451	3.77379
7	62275001	62325000	0.525451	3.77379
7	63475001	63525000	0.328734	2.36097
7	63500001	63550000	0.34541	2.48073
7	63525001	63575000	0.362086	2.6005
7	64475001	64525000	0.321249	2.30721
7	64500001	64550000	0.437401	3.14141
7	64525001	64575000	0.553554	3.97562
7	68400001	68450000	0.401926	2.88663
7	69250001	69300000	0.346906	2.49148
7	69850001	69900000	0.317235	2.27838
7	69875001	69925000	0.317235	2.27838
7	70250001	70300000	0.373421	2.68191
7	70375001	70425000	0.338074	2.42804
7	70750001	70800000	0.320145	2.29928
7	71550001	71600000	0.355732	2.55486
7	71575001	71625000	0.355732	2.55486
7	71900001	71950000	0.360966	2.59246
7	71925001	71975000	0.529869	3.80552
7	72100001	72150000	0.338804	2.43329
7	72175001	72225000	0.375375	2.69594
7	72200001	72250000	0.375375	2.69594
7	72850001	72900000	0.405794	2.91441
7	73625001	73675000	0.352676	2.53292
7	74575001	74625000	0.331344	2.37971
7	76400001	76450000	0.371847	2.6706
7	77500001	77550000	0.326117	2.34217
7	77525001	77575000	0.326117	2.34217
7	77750001	77800000	0.379949	2.72879
7	77775001	77825000	0.379949	2.72879
7	81675001	81725000	0.42276	3.03626
7	81700001	81750000	0.42276	3.03626
7	82050001	82100000	0.614612	4.41414
7	82075001	82125000	0.682879	4.90443
7	82100001	82150000	0.751147	5.39473
7	83650001	83700000	0.358239	2.57287
7	83675001	83725000	0.358239	2.57287
7	84850001	84900000	0.436776	3.13692
7	85400001	85450000	0.388061	2.78705
7	86200001	86250000	0.363908	2.61358
7	86550001	86600000	0.336937	2.41988
7	89475001	89525000	0.311946	2.24039
7	89500001	89550000	0.311946	2.24039
7	89900001	89950000	0.524572	3.76747
7	90250001	90300000	0.366978	2.63563
7	93925001	93975000	0.38551	2.76873
7	95925001	95975000	0.519903	3.73394
7	95950001	96000000	0.3792	2.72341
7	96000001	96050000	0.365326	2.62377
7	97050001	97100000	0.479334	3.44257
7	99200001	99250000	0.35914	2.57934
8	150001	200000	0.419511	3.01292
8	175001	225000	0.419511	3.01292
8	200001	250000	0.31195	2.24042
8	300001	350000	0.316734	2.27478
8	400001	450000	0.413243	2.96791
8	900001	950000	0.583516	4.19081
8	1175001	1225000	0.48106	3.45497
8	1200001	1250000	0.48106	3.45497
8	1700001	1750000	0.351305	2.52307
8	1725001	1775000	0.351305	2.52307
8	1750001	1800000	0.342281	2.45826
8	1775001	1825000	0.338886	2.43388
8	3000001	3050000	0.329325	2.36521
8	3825001	3875000	0.511623	3.67447
8	3850001	3900000	0.511623	3.67447
8	6300001	6350000	0.374334	2.68846
8	6900001	6950000	0.324106	2.32773
8	6925001	6975000	0.324106	2.32773
8	7350001	7400000	0.415999	2.9877
8	7375001	7425000	0.415999	2.9877
8	8400001	8450000	0.379375	2.72467
8	9350001	9400000	0.595743	4.27862
8	9375001	9425000	0.346282	2.48699
8	9425001	9475000	0.461068	3.31139
8	9875001	9925000	0.320272	2.30019
8	9900001	9950000	0.320272	2.30019
8	10300001	10350000	0.356323	2.55911
8	10550001	10600000	0.379932	2.72867
8	10625001	10675000	0.341777	2.45464
8	10650001	10700000	0.373781	2.68449
8	10675001	10725000	0.465849	3.34572
8	10700001	10750000	0.480899	3.45381
8	10875001	10925000	0.504553	3.6237
8	11050001	11100000	0.335111	2.40676
8	11075001	11125000	0.335111	2.40676
8	11950001	12000000	0.473782	3.4027
8	16200001	16250000	0.353157	2.53637
8	16475001	16525000	0.369715	2.65529
8	17025001	17075000	0.326097	2.34203
8	17050001	17100000	0.326097	2.34203
8	19100001	19150000	0.349643	2.51113
8	19125001	19175000	0.349643	2.51113
8	19875001	19925000	0.314423	2.25818
8	20950001	21000000	0.386075	2.77279
8	20975001	21025000	0.386075	2.77279
8	21150001	21200000	0.665368	4.77867
8	21175001	21225000	0.665368	4.77867
8	21300001	21350000	0.495923	3.56172
8	21325001	21375000	0.495923	3.56172
8	22400001	22450000	0.341236	2.45075
8	23825001	23875000	0.335845	2.41204
8	23850001	23900000	0.335845	2.41204
8	29475001	29525000	0.629097	4.51817
8	29500001	29550000	0.629097	4.51817
8	29600001	29650000	0.524851	3.76948
8	29625001	29675000	0.365052	2.6218
8	29700001	29750000	0.544705	3.91207
8	29725001	29775000	0.544705	3.91207
8	31575001	31625000	0.39181	2.81398
8	31600001	31650000	0.39181	2.81398
8	31625001	31675000	0.493273	3.54268
8	31650001	31700000	0.420785	3.02207
8	31675001	31725000	0.348297	2.50147
8	32425001	32475000	0.52659	3.78197
8	38075001	38125000	0.392659	2.82007
8	38100001	38150000	0.392659	2.82007
8	38125001	38175000	0.392659	2.82007
8	38450001	38500000	0.337495	2.42389
8	40125001	40175000	0.384614	2.76229
8	40150001	40200000	0.402079	2.88773
8	44575001	44625000	0.379063	2.72243
8	46000001	46050000	0.396349	2.84658
8	46025001	46075000	0.408509	2.93391
8	46050001	46100000	0.408509	2.93391
8	47075001	47125000	0.350285	2.51574
8	47425001	47475000	0.33638	2.41588
8	47525001	47575000	0.476002	3.41864
8	48475001	48525000	0.348939	2.50608
8	48500001	48550000	0.348939	2.50608
8	51100001	51150000	0.676681	4.85992
8	51125001	51175000	0.506674	3.63893
8	51150001	51200000	0.336668	2.41795
8	55875001	55925000	0.407404	2.92597
8	55900001	55950000	0.407404	2.92597
8	59400001	59450000	0.338181	2.42881
8	59425001	59475000	0.338181	2.42881
8	60700001	60750000	0.378477	2.71822
8	60725001	60775000	0.334483	2.40225
8	60975001	61025000	0.632095	4.5397
8	61000001	61050000	0.632095	4.5397
8	62300001	62350000	0.338235	2.4292
8	62575001	62625000	0.366132	2.62956
8	62600001	62650000	0.366132	2.62956
8	68975001	69025000	0.383671	2.75552
8	69000001	69050000	0.383671	2.75552
8	69450001	69500000	0.430674	3.0931
8	70325001	70375000	0.351479	2.52432
8	70350001	70400000	0.330651	2.37473
8	70525001	70575000	0.483895	3.47533
8	70975001	71025000	0.449691	3.22968
8	74600001	74650000	0.374747	2.69143
8	74625001	74675000	0.374747	2.69143
8	75050001	75100000	0.363661	2.61181
8	75150001	75200000	0.372807	2.6775
8	75175001	75225000	0.372807	2.6775
8	77575001	77625000	0.454162	3.26179
8	78925001	78975000	0.384465	2.76122
8	78950001	79000000	0.384465	2.76122
8	80575001	80625000	0.327832	2.35449
8	80600001	80650000	0.327832	2.35449
8	81775001	81825000	0.412335	2.96139
8	81800001	81850000	0.412335	2.96139
8	81825001	81875000	0.335723	2.41116
8	81850001	81900000	0.335723	2.41116
8	82925001	82975000	0.409884	2.94378
8	82950001	83000000	0.325257	2.33599
8	83475001	83525000	0.397788	2.85691
8	83500001	83550000	0.505195	3.62831
8	83525001	83575000	0.317465	2.28003
8	83750001	83800000	0.407212	2.92459
8	83775001	83825000	0.407212	2.92459
9	2450001	2500000	0.382795	2.74923
9	2625001	2675000	0.670547	4.81586
9	2650001	2700000	0.336289	2.41523
9	5850001	5900000	0.324283	2.329
9	6175001	6225000	0.34887	2.50558
9	6200001	6250000	0.34887	2.50558
9	6900001	6950000	0.354419	2.54543
9	8225001	8275000	0.323828	2.32573
9	8250001	8300000	0.367103	2.63653
9	8350001	8400000	0.525623	3.77502
9	8375001	8425000	0.525623	3.77502
9	10850001	10900000	0.357518	2.56769
9	19150001	19200000	0.351211	2.52239
9	20400001	20450000	0.467617	3.35842
9	24400001	24450000	0.423686	3.04291
9	30725001	30775000	0.394941	2.83646
9	30800001	30850000	0.389285	2.79584
9	30825001	30875000	0.333634	2.39616
9	30850001	30900000	0.333634	2.39616
9	31575001	31625000	0.508625	3.65294
9	32025001	32075000	0.320992	2.30536
9	32050001	32100000	0.463125	3.32616
9	32675001	32725000	0.387071	2.77994
9	33275001	33325000	0.63427	4.55532
9	33300001	33350000	0.63427	4.55532
9	33350001	33400000	0.431993	3.10257
9	33375001	33425000	0.603759	4.33619
9	36350001	36400000	0.384053	2.75827
9	36375001	36425000	0.384053	2.75827
9	41000001	41050000	0.42022	3.01802
9	41025001	41075000	0.42022	3.01802
9	41525001	41575000	0.329408	2.36581
9	43600001	43650000	0.501832	3.60415
9	44675001	44725000	0.376775	2.706
9	49250001	49300000	0.344505	2.47423
9	49275001	49325000	0.344505	2.47423
9	50350001	50400000	0.350664	2.51847
9	50375001	50425000	0.350664	2.51847
9	50675001	50725000	0.441688	3.1722
9	50700001	50750000	0.441688	3.1722
9	52250001	52300000	0.359071	2.57885
9	52275001	52325000	0.359071	2.57885
9	52300001	52350000	0.411226	2.95342
9	52325001	52375000	0.411226	2.95342
9	53725001	53775000	0.616523	4.42786
9	58150001	58200000	0.362412	2.60284
9	59225001	59275000	0.357734	2.56924
9	59250001	59300000	0.320863	2.30444
9	59400001	59450000	0.412585	2.96318
9	60375001	60425000	0.382471	2.7469
9	60400001	60450000	0.382471	2.7469
9	61525001	61575000	0.44235	3.17695
9	61550001	61600000	0.44235	3.17695
9	61575001	61625000	0.557165	4.00155
9	62425001	62475000	0.352021	2.52821
9	62450001	62500000	0.352021	2.52821
9	63575001	63625000	0.635825	4.56649
9	63600001	63650000	0.635825	4.56649
9	64825001	64875000	0.353719	2.54041
9	64850001	64900000	0.353719	2.54041
9	74000001	74050000	0.402194	2.88855
9	74100001	74150000	0.341507	2.4527
9	74125001	74175000	0.341507	2.4527
9	74250001	74300000	0.321372	2.30809
9	74725001	74775000	0.40568	2.91359
9	74750001	74800000	0.40568	2.91359
9	74800001	74850000	0.324922	2.33359
9	74825001	74875000	0.362391	2.60269
9	74850001	74900000	0.43733	3.1409
9	74875001	74925000	0.323721	2.32496
9	74900001	74950000	0.323721	2.32496
9	74975001	75025000	0.396983	2.85113
9	75000001	75050000	0.396983	2.85113
9	77200001	77250000	0.581137	4.17372
9	77225001	77275000	0.581137	4.17372
9	79000001	79050000	0.329878	2.36918
9	79025001	79075000	0.329878	2.36918
9	80950001	81000000	0.403165	2.89553
9	80975001	81025000	0.403165	2.89553
9	82125001	82175000	0.315082	2.26292
9	83375001	83425000	0.372512	2.67538
9	83450001	83500000	0.522433	3.75211
9	84475001	84525000	0.313598	2.25226
9	84500001	84550000	0.313598	2.25226
9	84850001	84900000	0.373846	2.68496
9	85800001	85850000	0.329729	2.36811
9	88875001	88925000	0.361904	2.59919
9	88900001	88950000	0.361904	2.59919
9	90200001	90250000	0.345835	2.48378
9	90225001	90275000	0.525111	3.77134
9	92025001	92075000	0.365508	2.62508
9	92925001	92975000	0.319904	2.29755
9	92950001	93000000	0.319904	2.29755
10	2425001	2475000	0.391679	2.81304
10	14150001	14200000	0.58157	4.17683
10	14175001	14225000	0.58157	4.17683
10	14700001	14750000	0.350759	2.51915
10	14725001	14775000	0.350759	2.51915
10	18500001	18550000	0.318236	2.28557
10	18525001	18575000	0.318236	2.28557
10	18725001	18775000	0.457376	3.28487
10	20825001	20875000	0.335408	2.4089
10	24350001	24400000	0.38806	2.78704
10	24950001	25000000	0.3109	2.23288
10	24975001	25025000	0.3109	2.23288
10	25150001	25200000	0.336592	2.4174
10	25175001	25225000	0.336592	2.4174
10	25850001	25900000	0.499971	3.59079
10	25875001	25925000	0.499971	3.59079
10	26225001	26275000	0.577995	4.15116
10	26250001	26300000	0.577995	4.15116
10	26300001	26350000	0.476093	3.4193
10	26625001	26675000	0.460114	3.30454
10	26650001	26700000	0.460114	3.30454
10	26675001	26725000	0.699144	5.02125
10	26700001	26750000	0.610888	4.38739
10	26725001	26775000	0.522631	3.75353
10	26775001	26825000	0.456288	3.27706
10	26850001	26900000	0.574355	4.12501
10	26875001	26925000	0.643842	4.62407
10	26900001	26950000	0.353432	2.53835
10	27450001	27500000	0.482562	3.46576
10	27550001	27600000	0.454315	3.26289
10	27675001	27725000	0.376547	2.70436
10	27700001	27750000	0.324033	2.3272
10	28350001	28400000	0.328672	2.36052
10	28375001	28425000	0.403753	2.89975
10	28700001	28750000	0.330435	2.37318
10	28725001	28775000	0.428448	3.07711
10	28875001	28925000	0.406947	2.92269
10	29250001	29300000	0.391869	2.8144
10	29350001	29400000	0.344461	2.47392
10	29575001	29625000	0.484106	3.47685
10	29600001	29650000	0.484106	3.47685
10	29650001	29700000	0.872377	6.26541
10	29675001	29725000	0.872377	6.26541
10	30350001	30400000	0.405688	2.91365
10	31700001	31750000	0.345494	2.48134
10	32350001	32400000	0.406954	2.92274
10	32375001	32425000	0.406954	2.92274
10	32400001	32450000	0.588351	4.22553
10	32425001	32475000	0.626304	4.49811
10	32450001	32500000	0.664258	4.7707
10	36675001	36725000	0.31063	2.23094
10	36700001	36750000	0.31063	2.23094
10	36775001	36825000	0.420283	3.01847
10	37000001	37050000	0.433244	3.11156
10	37025001	37075000	0.433244	3.11156
10	37050001	37100000	0.349943	2.51329
10	41250001	41300000	0.36151	2.59636
10	41775001	41825000	0.422075	3.03134
10	41800001	41850000	0.422075	3.03134
10	47875001	47925000	0.558171	4.00878
10	47900001	47950000	0.558171	4.00878
10	47925001	47975000	0.430968	3.09521
10	47950001	48000000	0.404213	2.90305
10	47975001	48025000	0.377457	2.71089
10	49800001	49850000	0.372996	2.67885
10	49825001	49875000	0.372996	2.67885
10	53225001	53275000	0.382317	2.7458
10	53250001	53300000	0.382317	2.7458
10	53900001	53950000	0.31073	2.23166
10	54825001	54875000	0.563992	4.05059
10	54850001	54900000	0.371267	2.66644
10	54925001	54975000	0.568503	4.08298
10	54950001	55000000	0.474647	3.40891
10	54975001	55025000	0.380792	2.73485
10	55050001	55100000	0.486995	3.49759
10	56125001	56175000	0.360925	2.59216
10	56150001	56200000	0.40871	2.93535
10	56275001	56325000	0.359368	2.58098
10	56300001	56350000	0.359368	2.58098
10	57350001	57400000	0.356917	2.56338
10	57425001	57475000	0.442059	3.17486
10	57500001	57550000	0.384898	2.76433
10	58850001	58900000	0.340923	2.44851
10	61750001	61800000	0.563122	4.04434
10	61775001	61825000	0.312546	2.2447
10	61825001	61875000	0.314644	2.25977
10	64650001	64700000	0.434354	3.11953
10	64675001	64725000	0.434354	3.11953
10	64825001	64875000	0.377007	2.70766
10	64850001	64900000	0.377007	2.70766
10	66975001	67025000	0.413679	2.97104
10	67000001	67050000	0.413679	2.97104
10	69350001	69400000	0.364957	2.62112
10	69375001	69425000	0.325147	2.3352
10	69400001	69450000	0.318234	2.28555
10	69600001	69650000	0.327652	2.35319
10	69875001	69925000	0.43315	3.11088
10	69900001	69950000	0.595569	4.27737
10	69925001	69975000	0.318533	2.2877
10	69950001	70000000	0.318533	2.2877
10	70100001	70150000	0.315129	2.26325
10	70125001	70175000	0.3829	2.74998
10	73200001	73250000	0.451469	3.24245
10	73225001	73275000	0.451469	3.24245
10	78100001	78150000	0.395985	2.84396
10	78125001	78175000	0.395985	2.84396
10	82950001	83000000	0.484139	3.47708
10	82975001	83025000	0.484139	3.47708
10	84075001	84125000	0.512982	3.68423
10	85000001	85050000	0.341628	2.45357
11	2750001	2800000	0.396857	2.85022
11	2775001	2825000	0.396857	2.85022
11	4500001	4550000	0.474419	3.40727
11	4525001	4575000	0.474419	3.40727
11	6200001	6250000	0.544917	3.91359
11	6475001	6525000	0.45323	3.25509
11	6500001	6550000	0.45323	3.25509
11	8150001	8200000	0.389125	2.79469
11	8175001	8225000	0.389125	2.79469
11	8325001	8375000	0.310407	2.22934
11	11225001	11275000	0.45668	3.27987
11	11250001	11300000	0.648161	4.65509
[truncated: 1,472 more rows]

## Sheet: S7
S7: RSB(a)-5%
CHR	POSITION	RSB	LOGPVALUE
1	15135359	1.72781	1.07561
1	22611877	2.48506	1.88763
1	22642211	1.85363	1.19523
1	23486511	1.63634	0.992387
1	23529383	2.18253	1.53655
1	23540948	1.77241	1.11733
1	23552875	1.74645	1.09295
1	23709900	1.62924	0.986055
1	23846290	2.17619	1.52958
1	25319915	1.68113	1.03274
1	25552735	1.67382	1.02611
1	28392308	1.63793	0.993811
1	28591520	1.71956	1.06797
1	28647777	1.60457	0.964221
1	37434408	1.70302	1.05274
1	52604897	1.87656	1.21768
1	53074711	1.72349	1.0716
1	69011516	2.07619	1.42163
1	69437793	1.72459	1.07262
1	73905075	1.61689	0.975097
1	74086729	1.63246	0.988922
1	74118775	1.92425	1.26501
1	94550859	2.37627	1.75725
1	94731106	2.20189	1.55794
1	97563934	2.42666	1.81705
1	97580021	1.82405	1.16657
1	101587009	1.71279	1.06173
1	101679484	2.12757	1.47661
1	101738222	2.37469	1.75538
1	101965756	2.22651	1.58536
1	102104656	1.79571	1.13942
1	102128665	2.1029	1.45008
1	102206246	3.33121	3.06315
1	103875613	1.79914	1.14269
1	103949935	1.63621	0.992271
1	103963830	2.04177	1.38537
1	104053989	1.81165	1.15465
1	104058495	2.20395	1.56023
1	107866754	1.68269	1.03417
1	108001622	1.66615	1.01916
1	116157221	2.44182	1.83525
1	121452500	1.96309	1.3042
1	121469713	2.57009	1.9928
1	121519954	1.89372	1.23461
1	121557067	2.84591	2.35375
1	121614541	1.8184	1.16113
1	121626464	2.60847	2.0412
1	121682770	1.59133	0.952591
1	121706523	3.09305	2.70309
1	121743774	2.26233	1.62567
1	121783023	1.60676	0.966145
1	121839751	1.59245	0.953566
1	121990384	1.82389	1.16641
1	122567977	1.61513	0.973539
1	123854115	1.70274	1.05249
1	124644768	1.60284	0.962696
1	124734785	1.85086	1.19253
1	124787149	1.93603	1.27684
1	124999102	1.59387	0.954814
1	125050209	2.11615	1.4643
1	130939603	1.71723	1.06582
1	130950616	1.7408	1.08768
1	131560617	2.08939	1.43566
1	131619906	1.89104	1.23196
1	131702493	2.06294	1.40762
1	131826506	2.02701	1.36996
1	132054732	1.85131	1.19298
1	137062777	2.0816	1.42737
1	139255454	2.37194	1.75215
1	139280447	2.49107	1.89497
1	139302062	3.56379	3.43707
1	139362470	3.26624	2.96263
1	139388889	2.92408	2.46158
1	139483615	1.78197	1.12637
1	140050422	1.98922	1.33089
1	140122173	3.19611	2.85607
1	140177539	1.72845	1.0762
1	140334927	1.85455	1.19613
1	140442745	1.60411	0.963808
1	140479640	2.80266	2.29514
1	140512016	1.86071	1.20215
1	140538640	1.93147	1.27226
1	140598720	1.69703	1.04726
1	140665951	1.77568	1.12042
1	140729790	1.83008	1.17239
1	145403731	2.09348	1.44002
1	145494851	2.49228	1.89646
1	146912588	1.62702	0.984083
1	146954839	1.73591	1.08312
1	147479869	2.41235	1.79997
1	147515992	2.51559	1.92506
1	147562185	2.1566	1.50812
1	147595299	2.17758	1.5311
1	147642027	2.605	2.03681
1	147693673	2.169	1.52168
1	147940861	1.84785	1.1896
1	147967947	1.58773	0.949434
1	151809144	1.8047	1.148
1	151998631	2.53819	1.95301
1	152038766	2.43584	1.82806
1	152059967	3.54557	3.40697
1	152083119	3.26987	2.9682
1	152145834	2.41117	1.79857
1	152332012	1.65327	1.00756
1	153537788	1.63594	0.992034
1	154864611	1.6425	0.997896
1	155009396	1.77015	1.11519
1	155195407	1.64333	0.998634
1	156442875	2.1565	1.50801
1	156477744	1.93136	1.27214
1	156507098	2.07245	1.41767
1	156587604	1.76114	1.10671
1	156905166	2.20919	1.56604
1	157164769	1.58793	0.949613
1	157286169	1.81606	1.15889
1	160179171	2.02173	1.36447
1	160590476	1.58531	0.947321
1	162031059	2.44977	1.84483
1	162092776	2.11615	1.4643
1	162103727	2.34641	1.72228
1	162220155	2.65863	2.10536
1	162256804	1.85608	1.19763
1	162284804	1.69538	1.04574
1	169972881	1.69166	1.04234
1	176602121	1.86344	1.20481
1	176616054	1.76418	1.10957
1	176714840	1.59753	0.958026
1	179910598	1.67986	1.03159
1	179959013	1.88574	1.22673
1	180430396	2.02592	1.36883
1	181040545	2.23977	1.60023
1	181186184	2.23214	1.59167
1	182670366	1.73789	1.08497
1	182729712	1.761	1.10658
1	183944759	1.65906	1.01277
1	188842755	1.73536	1.08261
1	191842459	1.92024	1.26101
1	193348951	2.3094	1.6794
1	193374188	2.52473	1.93634
1	193411425	1.72563	1.07358
1	193471743	2.71352	2.17671
1	193481657	2.6781	2.13053
1	194006085	1.65345	1.00771
1	194221269	1.64099	0.996541
1	194250103	3.73285	3.72279
1	194264002	2.51093	1.91933
1	197058939	1.97529	1.31663
1	197515985	2.30763	1.67737
1	197531900	2.05311	1.39727
1	197593041	1.90017	1.24101
1	197634146	1.61028	0.969251
1	197694898	4.16474	4.50625
1	197755869	5.10116	6.47162
1	197766266	5.72916	7.996
1	197775903	5.2595	6.84028
1	197788989	3.99276	4.18502
1	197849163	3.18855	2.84469
1	197979077	1.71542	1.06415
1	198096770	2.43631	1.82863
1	198153385	3.76961	3.78648
1	198183031	2.7882	2.27571
1	198224662	2.18668	1.54113
1	198317636	2.02279	1.36558
1	198357847	2.79809	2.28899
1	198385825	2.51702	1.92683
1	198444704	2.53513	1.94921
1	198470222	3.41958	3.20261
1	198487752	2.99926	2.56762
1	198500259	3.84522	3.91922
1	198549179	3.11021	2.72826
1	198585259	3.1243	2.74902
1	198629915	4.12767	4.43597
1	198646310	3.53087	3.38279
1	198726365	2.20485	1.56123
1	199247888	2.18127	1.53516
1	199509249	1.78207	1.12646
1	199571353	1.59628	0.956931
1	199811768	2.28021	1.64598
1	199926680	3.09372	2.70407
1	200071316	4.5069	5.18189
1	200091369	5.34197	7.03649
1	200188101	4.4623	5.09106
1	200242001	5.17095	6.63283
1	200253354	3.0709	2.67078
1	200620408	2.85024	2.35965
1	200684705	3.51032	3.34914
1	200729179	2.83104	2.33351
1	200802005	2.03328	1.3765
1	200995754	1.80514	1.14842
1	201052414	1.96031	1.30138
1	201233926	1.86324	1.20462
1	201318999	1.98161	1.3231
1	202291266	1.72421	1.07227
1	202367179	1.62312	0.980619
1	202449169	1.96627	1.30744
1	202580942	1.94444	1.28531
1	202619035	1.96864	1.30985
1	203298702	1.91113	1.2519
1	203344219	1.75019	1.09645
1	203383893	3.08201	2.68695
1	203409420	4.29951	4.76656
1	203499939	6.09721	8.96684
1	203541493	4.40096	4.96748
1	203556452	5.26304	6.84866
1	203628966	4.6368	5.45118
1	203664886	4.75805	5.70891
1	203674456	4.38074	4.92711
1	203716131	4.63172	5.44053
1	203874251	2.42375	1.81358
1	203933544	2.87318	2.39109
1	203971381	3.70029	3.66685
1	203999162	2.62387	2.06079
1	204067374	3.84733	3.92295
1	204076898	4.05829	4.30599
1	204114628	3.46207	3.2708
1	204245370	3.70562	3.67598
1	204351915	2.58239	2.00825
1	204424919	1.68133	1.03292
1	204481538	3.28481	2.99118
1	204522680	2.16258	1.51465
1	204553773	2.34248	1.7177
1	205428696	1.68873	1.03967
1	205584219	1.74656	1.09305
1	207014694	1.65708	1.01098
1	207248370	2.05238	1.3965
1	207583988	1.85648	1.19801
1	208743583	1.62753	0.984534
1	208935512	3.18083	2.83311
1	208946860	1.59155	0.952781
1	208957539	2.84208	2.34853
1	208966077	1.65683	1.01075
1	209015968	1.98801	1.32966
1	209136613	1.81852	1.16125
1	209201397	1.66838	1.02118
1	209462434	2.50716	1.91469
1	209469132	1.77374	1.11858
1	211427142	1.60511	0.964694
1	213159333	1.7106	1.05971
1	213199670	2.22598	1.58477
1	218204191	1.7114	1.06044
1	220165636	1.65693	1.01085
1	222740950	2.01635	1.35889
1	222825659	1.97013	1.31137
1	222858310	2.35861	1.73651
1	222876890	1.89291	1.23382
1	222954974	1.95788	1.29891
1	223011882	1.86163	1.20305
1	223116247	1.8084	1.15154
1	224508657	1.88265	1.22368
1	224727001	1.72447	1.07251
1	224741471	1.97938	1.32081
1	231659828	1.68872	1.03966
1	231880340	1.91497	1.25573
1	232041399	1.86208	1.20348
1	235644202	1.63748	0.993405
1	235704541	2.20581	1.56229
1	235823601	1.8443	1.18615
1	236233032	1.58945	0.950941
1	236267302	1.83022	1.17252
1	236501017	3.1274	2.75359
1	241820197	1.73133	1.07887
1	245100292	2.25638	1.61894
1	259661255	1.73557	1.08281
1	263592923	2.17226	1.52525
1	265440987	1.58805	0.949717
1	269071023	1.64255	0.997936
1	273606163	1.71494	1.06371
1	273726534	1.62724	0.984283
1	274019788	1.66583	1.01887
2	2756505	2.06719	1.4121
2	5472326	1.64191	0.997363
2	5526115	2.34841	1.7246
2	6184281	1.73094	1.07851
2	6296290	2.23845	1.59874
2	10805401	2.75378	2.2298
2	12501983	2.10128	1.44835
2	12597644	1.70982	1.05899
2	12611034	1.77283	1.11772
2	12625156	2.08414	1.43007
2	22044476	1.73483	1.08213
2	22109813	2.53588	1.95015
2	22128774	3.37148	3.1263
2	22242606	2.03234	1.37552
2	22426012	2.28941	1.65648
2	22452363	1.67017	1.0228
2	22664271	2.0238	1.36663
2	22784701	1.67235	1.02477
2	23355101	1.75004	1.09631
2	23366203	1.85159	1.19325
2	23487206	1.68777	1.03879
2	26600287	1.92013	1.26089
2	26807018	1.6551	1.0092
2	28452400	1.65378	1.00802
2	30012420	1.64253	0.997921
2	30026978	2.10388	1.45113
2	30794612	1.88989	1.23083
2	31144311	1.73526	1.08252
2	31285745	1.73007	1.0777
2	39411236	1.58875	0.950332
2	39416648	2.39818	1.78313
2	39484382	2.47221	1.87199
2	39509173	2.0483	1.39221
2	39586061	1.64476	0.999918
2	44103905	2.09559	1.44227
2	44319632	1.70237	1.05215
2	44430836	1.67198	1.02444
2	46219946	2.35413	1.73128
2	46242713	1.70461	1.0542
2	47786515	1.63472	0.990945
2	49242884	1.92218	1.26294
2	49993837	2.01465	1.35712
2	50041365	2.12219	1.4708
2	50146804	2.61419	2.04847
2	50162319	2.23835	1.59863
2	50168392	1.88734	1.22831
2	50236460	2.22671	1.58558
2	50357777	2.8827	2.4042
2	50389489	1.95952	1.30058
2	50419580	1.92401	1.26477
2	50500110	1.95235	1.29331
2	50813590	1.60809	0.967318
2	51012330	2.13593	1.48565
2	51384849	2.72462	2.19128
2	51529698	3.64842	3.57862
2	51551424	3.73167	3.72076
2	51578204	3.19396	2.85284
2	51606428	4.50372	5.17539
2	51658967	4.73545	5.66041
2	51720147	5.89683	8.43116
2	51777053	2.25998	1.62301
2	51824098	3.28802	2.99613
2	51898098	2.75881	2.23648
2	51986915	6.04386	8.82254
2	52025095	3.00957	2.58234
2	52050037	4.77708	5.74992
2	52149425	5.02961	6.3085
2	52177597	6.8234	11.0511
2	52218919	9.02998	18.7652
2	52254402	6.71414	10.7231
2	52266474	6.69471	10.6654
2	52327990	4.61913	5.41413
2	52409379	9.23367	19.5825
2	52441926	6.01866	8.75483
2	52454740	6.59716	10.3777
2	52525954	7.9267	14.6477
2	52536647	8.71039	17.5188
2	52585897	8.1493	15.4365
2	52641482	6.66939	10.5903
2	52702060	7.10595	11.9227
2	52714676	5.08648	6.43798
2	52731947	8.67489	17.383
2	52790093	6.10461	8.98694
2	52838095	4.10453	4.39239
2	52876829	3.93132	4.07325
2	52924011	4.84369	5.89465
2	52938537	4.85708	5.92398
2	52997998	5.38631	7.14315
2	53017783	5.20783	6.71883
2	53043790	5.01496	6.27535
2	53108836	4.64752	5.47372
2	53157157	4.81267	5.82703
2	53251643	5.98358	8.66097
2	53277077	5.76414	8.08578
2	53304271	6.33911	9.6362
2	53366034	6.66112	10.5658
2	53415584	4.06596	4.32025
2	53528684	4.60317	5.38079
2	53563082	7.85458	14.3967
2	53597080	4.40094	4.96746
2	53600737	6.39713	9.80046
2	53725483	5.52201	7.47476
2	53797807	5.26156	6.84515
2	53837176	5.8998	8.43896
2	53879233	4.15211	4.48225
2	53986551	4.33527	4.8369
2	53991275	6.56361	10.2797
2	54047306	7.62154	13.6009
2	54061950	8.0406	15.0487
2	54086367	8.71168	17.5237
2	54125041	4.30256	4.77253
2	54135888	4.16885	4.51408
2	54173591	4.91714	6.05642
2	54213818	7.91774	14.6164
2	54240741	4.07555	4.33814
2	54249685	3.8535	3.9339
2	54365821	1.76521	1.11054
2	54386685	4.95826	6.14796
2	54485977	2.79025	2.27846
2	54596587	4.32444	4.81554
2	54637271	6.32656	9.60088
2	54669270	7.12067	11.969
2	54681929	5.98295	8.6593
2	54744188	5.17283	6.63718
2	54766935	3.28344	2.98908
2	54801135	3.99647	4.19184
2	54886112	2.11486	1.46291
2	54923300	6.43114	9.89739
2	54936988	6.8563	11.1508
2	54985554	2.17987	1.53362
2	55029305	5.70957	7.94592
2	55091374	4.19612	4.56619
2	55136707	5.77348	8.10985
2	55160910	4.30545	4.7782
2	55304410	3.77212	3.79084
2	55415073	4.75669	5.70599
2	55425163	4.84673	5.90131
2	55464316	4.40399	4.97356
2	55493174	5.14021	6.56157
2	55517816	4.20522	4.58365
2	55548084	6.12182	9.03381
2	55572624	1.90762	1.24841
2	55660991	4.0143	4.22459
2	55709509	3.55186	3.41735
2	55758208	3.56518	3.43937
2	55866403	2.55147	1.96953
2	55908488	2.93321	2.47433
2	55946911	1.58318	0.945458
2	55974621	6.04203	8.81762
2	55995982	3.24934	2.93677
2	56039866	5.05464	6.36531
2	56066709	1.9154	1.25616
2	56154368	2.80867	2.30324
2	56191129	3.29354	3.00466
2	56274688	2.37164	1.7518
2	56304104	2.76655	2.24678
2	56354875	1.91805	1.25881
2	56521561	2.57356	1.99715
2	56639600	2.33137	1.70479
2	56679411	1.74292	1.08965
2	56913417	2.74094	2.2128
2	56929568	1.76054	1.10614
2	56941505	2.83981	2.34543
2	56988016	1.93371	1.27451
2	57054201	1.86686	1.20816
2	57131975	1.99475	1.33658
2	57265076	1.71426	1.06308
2	58830280	1.74831	1.09468
2	58905801	2.00388	1.34599
2	58996361	1.62447	0.981817
2	60044110	2.02144	1.36417
2	60161996	1.78558	1.12979
2	60273537	2.41276	1.80046
2	64428484	1.60979	0.968816
2	64622544	1.75929	1.10497
2	65276764	1.75209	1.09822
2	70246423	2.11363	1.46159
2	70294503	1.80455	1.14786
2	70324554	1.63982	0.995495
2	70664942	1.77763	1.12226
2	70904581	1.64555	1.00062
2	76843058	2.32584	1.69839
2	79017511	2.17696	1.53043
2	79028136	1.7522	1.09832
2	79072871	2.17071	1.52356
2	79143799	3.23366	2.91288
2	81105637	1.69465	1.04508
2	81153054	2.62933	2.06776
2	81167921	1.73841	1.08546
2	93251002	1.80677	1.14998
2	93349246	1.79376	1.13756
2	95385937	1.74032	1.08723
2	95395889	1.95503	1.29602
2	96123359	1.81268	1.15564
2	104478602	1.62399	0.981388
2	104876321	1.77335	1.11822
2	104880596	2.07284	1.41808
2	105017273	1.94916	1.29008
2	105058783	3.21914	2.89084
2	105083320	2.57155	1.99463
2	105189556	2.11336	1.4613
2	105223487	1.97818	1.31958
2	105291364	1.99134	1.33308
2	107331590	1.9207	1.26146
2	124391349	1.68661	1.03773
2	129196314	1.64375	0.999016
2	132289224	1.63357	0.989918
2	139163515	1.76938	1.11446
2	143177828	2.12521	1.47406
2	143203167	2.26782	1.6319
2	143232237	2.16507	1.51738
2	143259398	1.69324	1.04379
2	151253363	1.94916	1.29008
2	156758029	1.72656	1.07444
2	156827682	1.7948	1.13855
2	156881594	2.09972	1.44668
2	156935814	1.68895	1.03987
2	158818859	1.5905	0.951865
2	161940627	1.83128	1.17355
2	166934813	1.72202	1.07024
2	166996675	2.02344	1.36625
2	167038281	1.87864	1.21973
2	167096123	2.06241	1.40706
2	167211701	1.8783	1.21939
2	177093757	1.83311	1.17531
2	177124764	2.55361	1.9722
2	177134442	2.40402	1.79005
2	177239161	1.81243	1.1554
2	177339480	2.17447	1.52768
2	177352101	1.6636	1.01686
2	177580706	1.61036	0.969324
2	177631573	1.70939	1.05859
2	178305306	1.9604	1.30148
2	186955900	2.24777	1.60923
2	187104069	1.89336	1.23426
2	189009743	2.41571	1.80397
2	194218880	2.12166	1.47023
2	194270296	2.23259	1.59217
2	194302020	4.11584	4.41368
2	194324700	3.76922	3.7858
2	194376158	2.75166	2.22699
2	194426528	1.9739	1.31522
2	194513282	1.99134	1.33308
2	194563518	1.89269	1.2336
2	195475557	2.22265	1.58105
2	196487903	1.62203	0.979647
2	198155571	1.58119	0.943723
2	202253568	1.80325	1.14661
2	204569747	2.17236	1.52537
2	204602444	2.52941	1.94213
2	205764146	1.87285	1.21403
2	207802311	1.81475	1.15763
2	207863299	1.60261	0.96249
2	207971469	1.64199	0.997435
2	208358342	1.65846	1.01222
2	209891057	1.82443	1.16694
2	215098553	2.01511	1.3576
2	217653015	1.78113	1.12557
2	217719922	3.02374	2.60263
2	217736927	1.75084	1.09706
2	220517661	2.61385	2.04804
2	220696131	2.1252	1.47405
2	220702849	2.10733	1.45483
2	220738457	1.83973	1.18172
2	220780799	2.61376	2.04793
2	220818676	2.13123	1.48057
2	220852308	1.64156	0.997047
2	220903491	2.02436	1.36721
2	220955491	1.68965	1.04051
2	220963516	2.08476	1.43073
2	221052836	2.34785	1.72395
2	221078667	2.78817	2.27567
2	221534982	1.79443	1.1382
2	224224169	2.1652	1.51752
2	224283993	2.18672	1.54116
2	224378119	1.71883	1.0673
2	232771356	1.79561	1.13932
2	232791702	2.23348	1.59317
2	235508043	2.85374	2.36444
2	237822440	1.64246	0.997856
2	243005095	1.64144	0.996945
2	244212834	1.88352	1.22454
2	245049692	2.07466	1.42001
3	5593189	1.60297	0.962811
3	5695709	1.8158	1.15863
3	5880606	1.59199	0.953169
3	11492010	1.94968	1.2906
3	11574189	1.5851	0.947135
3	12324188	2.09436	1.44096
3	15250937	2.35632	1.73384
3	15409627	2.57673	2.00114
3	15449554	2.15982	1.51164
3	24522594	2.3515	1.72821
3	24608957	1.64827	1.00306
3	24647215	2.29119	1.65852
3	24698469	2.47697	1.87778
3	24729805	1.82472	1.16721
3	24768321	2.21156	1.56868
3	24802999	1.64524	1.00035
3	24885955	1.88406	1.22507
3	24920339	1.66668	1.01964
3	24928794	1.75597	1.10186
3	30416848	2.19005	1.54484
3	31001838	2.16413	1.51635
3	31052995	2.29726	1.66547
3	31088488	1.68737	1.03842
3	31297954	1.80502	1.14831
3	31331626	1.68203	1.03357
3	31347504	1.84209	1.18401
3	31400412	1.84586	1.18767
3	32358316	1.75926	1.10495
3	44178996	1.60224	0.962169
3	44425350	2.33797	1.71245
3	44480954	2.66302	2.11102
3	44531280	2.7515	2.22678
3	44561482	3.50851	3.34618
3	44631009	3.21938	2.89121
3	54476773	1.94962	1.29055
3	54630274	1.89269	1.2336
3	57006904	2.3876	1.7706
3	57054745	1.82908	1.17142
3	59512663	1.94289	1.28375
3	59667765	2.45867	1.85557
3	59702305	2.30052	1.66921
3	59728134	1.98636	1.32796
3	59802100	1.88413	1.22514
3	59865938	2.52968	1.94246
3	59922290	1.80841	1.15155
3	60080759	1.76369	1.10911
3	60159065	1.64937	1.00405
3	60735953	1.66739	1.02028
3	60899402	2.16978	1.52254
3	61034480	1.87854	1.21963
3	64264823	1.99327	1.33506
3	64458505	1.77534	1.12009
3	64511868	1.6021	0.962046
3	65529806	1.71296	1.06188
3	65548669	2.78216	2.26762
3	65612958	2.70828	2.16985
3	65824408	2.35316	1.73015
3	66588993	2.65803	2.10458
3	66819248	2.24162	1.60231
3	67678740	1.95788	1.29892
3	67689897	1.92791	1.26868
3	70476578	1.63051	0.987185
3	76037302	1.89709	1.23795
3	77353685	1.70913	1.05836
3	79753657	1.66612	1.01913
3	81056223	2.92037	2.45641
3	82579845	1.88049	1.22155
3	84521896	2.30734	1.67704
3	88040384	1.84974	1.19144
3	88234926	2.18797	1.54255
3	90654749	2.05217	1.39628
3	93819638	1.8497	1.19141
3	96027369	2.01511	1.3576
3	96039490	1.82651	1.16894
3	96211829	2.05332	1.39749
3	96219369	1.79081	1.13476
3	99682977	1.65833	1.0121
3	104813899	2.06828	1.41326
3	108812711	1.76045	1.10606
3	110405090	1.64064	0.996228
3	112984133	2.52517	1.93689
3	113038732	1.84237	1.18429
3	113300655	2.12789	1.47695
3	117685334	2.0282	1.3712
3	117778341	1.82327	1.16582
3	118482516	1.63862	0.994424
3	118650150	2.00616	1.34835
3	118804158	1.75231	1.09843
3	121328560	2.22013	1.57823
3	121387606	2.34868	1.72492
3	121415225	1.81822	1.16096
3	121470181	2.70239	2.16214
3	121508326	2.10031	1.44732
3	121568612	1.84925	1.19097
3	121844567	1.62575	0.982959
3	123131503	1.8271	1.16951
3	123150656	1.85954	1.201
3	123190542	1.94254	1.2834
3	123331811	2.52669	1.93876
3	123370764	2.31704	1.68821
3	123435789	2.24129	1.60193
3	123513415	2.00181	1.34385
3	123604170	4.126	4.43282
3	123618519	4.58348	5.33979
3	123693422	3.3603	3.1087
3	123726863	2.27054	1.63498
3	123851264	2.61614	2.05095
3	123869751	2.30675	1.67637
3	123895891	2.98093	2.54155
3	123907174	2.38183	1.7638
3	123965104	2.22083	1.57901
3	124135355	1.82971	1.17203
3	124381356	1.58224	0.944645
3	125040349	1.84799	1.18974
3	125162605	1.59666	0.957263
3	126965476	2.24694	1.60829
3	127051206	3.36754	3.12008
3	127095427	2.80874	2.30333
3	127163862	2.4352	1.82729
3	127211233	2.25535	1.61778
3	127243252	2.74646	2.2201
3	127278076	3.58193	3.46716
3	127312431	2.3457	1.72144
3	127386244	2.464	1.86202
3	127421654	1.71481	1.06359
3	127549955	2.36103	1.73935
3	127572065	1.77728	1.12193
3	127690180	1.76659	1.11184
3	127738244	2.60482	2.03658
3	127880931	2.04705	1.39091
3	128119654	2.13543	1.48511
3	128137538	1.60308	0.962905
3	128166822	2.4232	1.81291
3	128287542	2.1714	1.52431
3	130192557	4.23243	4.63604
3	130230174	2.67429	2.12559
3	130267363	2.37293	1.75331
3	130307783	2.1302	1.47945
3	130428923	1.87973	1.2208
3	131189036	1.92639	1.26716
3	131317254	2.53625	1.9506
3	131380348	1.89053	1.23145
3	131451896	3.05611	2.6493
3	131489002	2.7698	2.25111
3	131528467	1.98231	1.32381
3	131591443	2.2154	1.57296
3	131726465	2.0654	1.41021
3	131779166	2.2104	1.56739
3	132505054	1.75244	1.09856
3	132678490	2.41352	1.80136
3	132689753	2.11746	1.46571
3	132715530	4.82797	5.86034
3	132721910	2.2178	1.57563
3	132801193	3.89736	4.01212
3	132852500	2.83965	2.34521
3	132935814	3.6681	3.61197
3	132984366	4.23561	4.6422
3	133025037	2.97039	2.52663
3	133054288	1.91615	1.25692
3	133174034	2.06885	1.41386
3	133517016	2.11107	1.45884
3	133886147	1.75252	1.09863
3	133908257	2.63317	2.07267
3	133977235	3.07181	2.67211
3	134008438	2.91186	2.44457
3	134049129	2.56483	1.98621
3	134071906	2.84764	2.35611
3	134101528	3.03546	2.61949
3	134161083	3.04018	2.62629
3	134177731	2.88747	2.41077
3	134234489	1.70748	1.05683
3	134276931	2.62935	2.06779
3	134390725	2.54214	1.95791
3	134425259	1.62581	0.983012
3	134528475	1.89924	1.24009
3	138469380	1.70927	1.05848
3	140766356	2.23938	1.59979
3	140827769	1.77855	1.12312
3	144729241	1.70474	1.05432
3	149423233	1.62192	0.979551
3	149886901	1.68893	1.03985
3	153388484	1.7031	1.05281
3	161433276	1.61814	0.9762
3	161487035	1.72506	1.07305
3	161519861	1.93406	1.27486
3	177142608	1.76326	1.1087
3	177198145	1.73309	1.0805
3	180622756	1.66503	1.01816
3	181818709	1.979	1.32043
3	198462061	1.67984	1.03157
3	205851292	1.62154	0.979213
3	206387813	1.86295	1.20433
3	208425955	1.93426	1.27506
3	208539923	1.85804	1.19953
3	208627610	2.69733	2.15554
3	208655429	2.58477	2.01124
3	208711035	2.83295	2.33611
3	208925234	1.66212	1.01552
3	210677097	1.88038	1.22145
3	213195386	1.74701	1.09347
3	213209196	1.8024	1.1458
3	219211306	2.01067	1.353
4	4325546	1.85647	1.198
4	9059111	1.73815	1.08521
4	9086891	1.94082	1.28166
4	11813525	2.00182	1.34386
4	11865748	1.61975	0.977632
4	11887982	1.95444	1.29543
4	13604628	1.78561	1.12981
4	25176950	2.14	1.49006
4	25406162	2.29107	1.65838
4	25441963	2.20697	1.56358
4	26034742	1.74113	1.08798
4	33955592	1.70226	1.05204
4	34334346	1.88466	1.22566
4	34829848	1.6659	1.01894
4	34903280	1.66494	1.01807
4	34921444	2.14091	1.49105
4	34975885	2.30995	1.68004
4	35519024	1.87875	1.21984
4	35702963	2.04271	1.38636
4	35761471	1.94903	1.28995
4	35865524	2.67969	2.13259
4	35887036	2.58374	2.00995
4	35944541	2.34	1.71481
4	36001411	1.78305	1.12738
4	40117441	1.73469	1.082
4	42881672	1.62843	0.985336
4	44914177	1.81143	1.15444
4	45764119	1.66193	1.01535
4	46355083	2.30323	1.67231
4	46556952	2.30707	1.67672
4	46673082	1.77618	1.12089
4	56746895	2.09372	1.44027
4	56775215	1.74748	1.09391
4	56929515	1.80444	1.14775
4	62020686	1.61745	0.975591
4	67568869	1.57969	0.942414
4	68360241	1.58325	0.945524
4	68409332	1.82399	1.16651
4	68468908	2.61621	2.05104
4	68505403	3.31422	3.03669
4	68601186	4.08865	4.36262
4	68639881	3.7467	3.74671
4	68677165	4.49082	5.14904
4	68708419	4.7524	5.69676
4	68754789	4.42912	5.02402
4	68802676	2.608	2.04061
4	69044383	2.44612	1.84043
4	69082247	1.83037	1.17266
4	69128428	2.68111	2.13444
4	69155409	3.44906	3.24984
4	69208152	3.07912	2.68274
4	69243416	2.70393	2.16415
4	69298150	2.01877	1.3614
4	69340904	2.71399	2.17732
4	69395067	3.31407	3.03646
4	69403512	3.57913	3.4625
4	69440582	4.22795	4.6274
4	69468122	2.16383	1.51603
4	70091343	1.67759	1.02953
4	73464067	2.14065	1.49077
4	73577758	1.74563	1.09218
4	73875063	1.613	0.971653
4	74542813	1.62496	0.982252
4	74645341	2.14125	1.49141
4	74701125	2.49415	1.89874
4	74723190	1.59389	0.954828
4	74930566	2.27488	1.63991
4	76908719	1.69418	1.04465
4	76994748	1.96751	1.3087
4	85391461	1.6654	1.01849
4	86918929	1.58718	0.948958
4	87035949	1.83665	1.17874
4	89284059	1.67699	1.02898
4	89433465	1.61826	0.976311
4	90899700	1.64593	1.00097
4	93231972	2.95788	2.50897
4	95019778	1.59447	0.955339
4	95511996	1.58904	0.950585
4	98985252	1.956	1.29701
4	99021418	1.98561	1.3272
4	99224500	1.97989	1.32134
4	99352979	1.62495	0.982248
4	99758538	1.7086	1.05787
4	99815762	1.62841	0.985317
4	100696212	1.81847	1.1612
4	100878221	2.16706	1.51955
4	101026730	1.60271	0.962579
4	101410245	1.88566	1.22665
4	101594537	1.64017	0.995811
4	103237931	1.9398	1.28064
4	103525974	1.95956	1.30062
4	104274361	1.65713	1.01103
4	104375794	1.98155	1.32303
4	104405037	1.8606	1.20203
4	104431756	2.06013	1.40466
4	104590273	2.22708	1.586
4	105715849	1.95829	1.29933
4	105763370	1.58554	0.947524
4	105888068	1.75437	1.10036
4	105936402	1.97097	1.31223
4	106033602	2.00404	1.34615
4	106054722	1.82015	1.16282
4	106118526	1.73792	1.085
4	106225013	1.90688	1.24767
4	106323347	1.63901	0.994774
4	109212764	1.60022	0.960386
4	109365237	1.94587	1.28676
4	115403558	1.91759	1.25835
4	115509695	1.81107	1.1541
4	115735447	1.85019	1.19188
4	115890011	1.81137	1.15439
5	1001556	1.99543	1.33728
5	1020941	1.88831	1.22926
5	2281335	2.12446	1.47325
5	2391075	1.87954	1.22062
5	2401444	2.34507	1.72071
5	9372052	2.31379	1.68446
5	12860128	1.84928	1.191
5	13014157	3.09955	2.71262
5	13057986	1.99476	1.33659
5	13137450	2.37026	1.75018
5	13168886	3.5583	3.42799
5	13299074	2.66852	2.11813
5	13469584	1.88993	1.23087
5	13662227	2.16674	1.5192
5	13710810	2.32218	1.69415
5	13758210	2.00512	1.34726
5	13818910	1.80942	1.15252
5	13860094	2.74235	2.21466
5	13905219	2.6164	2.05128
5	13952647	1.94593	1.28682
5	14005301	2.19833	1.554
5	14054204	2.07371	1.419
5	14090427	2.54762	1.96473
5	14144564	2.63352	2.07311
5	14154057	2.6777	2.13
5	14847585	2.03399	1.37724
5	14879240	1.75488	1.10084
5	14911523	1.96474	1.30589
5	26803501	1.60699	0.966352
5	28527469	2.24869	1.61027
5	29867908	1.72441	1.07246
5	33817986	2.65027	2.09459
5	33835153	2.15123	1.50227
5	33871934	1.7653	1.11063
5	33933012	2.01478	1.35727
5	33969971	1.85744	1.19895
5	33994942	2.41976	1.80881
5	34041520	2.79665	2.28706
5	34065653	2.74466	2.21771
5	34105988	3.02017	2.59751
5	34112058	2.93737	2.48016
5	34131615	2.92125	2.45763
5	34174766	1.84262	1.18452
5	34233000	2.34218	1.71734
5	34323465	1.71043	1.05955
5	34400850	2.64599	2.0891
5	34424060	2.24161	1.60229
5	34463432	2.01538	1.35788
5	34587181	2.45846	1.85532
5	34741580	1.92727	1.26804
5	35255624	2.10836	1.45593
5	35429541	1.79145	1.13536
5	35507776	1.67293	1.0253
5	36496148	2.16059	1.51248
5	43236671	1.78872	1.13277
5	43302625	1.91871	1.25947
5	43415384	1.97062	1.31187
5	48741768	1.60268	0.962556
5	48790615	1.61304	0.971692
5	48819524	1.85992	1.20137
5	51283745	1.99384	1.33565
5	53854562	1.75622	1.10209
5	54113736	2.0149	1.35738
5	54151380	1.57939	0.942156
5	58025270	1.73957	1.08653
5	58154408	3.30254	3.01858
5	58203231	2.48728	1.89035
5	58229169	2.35677	1.73436
5	58315656	2.29303	1.66062
5	58379550	2.10378	1.45102
5	58437263	1.78968	1.13368
5	58552609	1.5838	0.946006
5	62151010	2.02999	1.37307
5	62164021	1.95927	1.30032
5	62203674	2.13247	1.4819
5	62258028	2.78203	2.26744
5	62300357	2.76349	2.2427
5	62330708	2.08231	1.42813
5	62420010	2.39144	1.77515
5	62475012	2.85966	2.37254
5	62544607	2.43115	1.82243
5	62563654	2.19567	1.55105
5	62654479	1.81905	1.16175
5	62691042	3.07228	2.67278
5	62754736	1.997	1.33889
5	62770166	2.32276	1.69483
5	62983132	1.71004	1.05919
5	65450652	1.61999	0.977844
5	67009278	1.69047	1.04126
5	67075478	1.74658	1.09308
5	67791530	1.66822	1.02103
5	67842664	2.13573	1.48543
5	69735737	2.33817	1.71268
5	69762121	1.96311	1.30422
5	69815492	2.05044	1.39446
5	69898983	1.67234	1.02476
5	70893895	1.76639	1.11165
5	71007124	1.69021	1.04101
5	74206327	1.7219	1.07013
5	74236826	1.60146	0.96148
5	74272314	1.70727	1.05664
5	77218701	1.58245	0.944821
5	80872093	1.73549	1.08274
5	80911718	1.78872	1.13277
5	81030081	2.44562	1.83983
5	83724689	1.90281	1.24363
5	90586440	1.73097	1.07854
5	90712035	2.03215	1.37532
5	90749011	2.15125	1.50229
5	90789295	1.64573	1.00078
5	90821934	1.76887	1.11398
5	90991529	1.79908	1.14263
5	91947463	1.64939	1.00407
5	94567732	1.70701	1.05641
5	97085271	2.08676	1.43286
5	97122279	2.05693	1.40129
5	102626994	1.75588	1.10178
6	3810889	2.05577	1.40007
6	3851569	1.87445	1.2156
6	4037174	1.997	1.3389
6	20110817	1.83774	1.1798
6	20552184	1.59765	0.958128
6	20697095	2.06564	1.41047
6	20754034	3.08073	2.6851
6	20863113	1.72251	1.0707
6	20962993	1.94209	1.28294
6	21430012	1.91959	1.26035
6	21483106	1.75763	1.10342
6	21526049	2.27307	1.63786
6	21561604	3.36526	3.1165
6	21592841	2.04399	1.3877
6	21620689	3.05085	2.6417
6	21790298	1.66037	1.01395
6	21817281	1.76424	1.10963
6	21860006	1.85489	1.19646
6	23034496	2.43964	1.83263
6	24065226	2.28508	1.65154
6	24157625	2.19544	1.55079
6	24180045	2.03831	1.38175
6	24295924	2.41461	1.80266
6	24984143	1.6666	1.01957
6	25110317	1.62819	0.985128
6	27220480	1.77758	1.12221
6	27322530	1.65198	1.00639
6	28019586	1.63631	0.992358
6	28217861	2.43784	1.83047
6	28291393	1.89222	1.23312
6	28415961	2.11927	1.46765
6	28574282	1.73661	1.08378
6	28715207	1.65582	1.00985
6	30857621	2.21045	1.56745
6	30923309	2.60181	2.03276
6	31056078	2.14726	1.49794
6	31217615	1.94164	1.28249
6	31430381	1.75032	1.09656
6	31590979	2.55315	1.97161
6	31624858	2.13147	1.48082
6	31683958	2.69021	2.14626
6	31730955	2.14712	1.4978
6	31756353	2.86193	2.37565
6	31821398	3.78004	3.80465
6	31852171	3.34664	3.08726
6	31866047	3.20607	2.87108
6	31883486	3.01494	2.59002
6	31930827	3.93721	4.08389
6	31988391	4.02433	4.24307
6	32040651	3.79703	3.83434
6	32086666	3.6489	3.57944
6	32114379	3.32084	3.04698
6	32131709	2.4226	1.8122
6	32361458	2.26984	1.63419
6	32400692	2.07028	1.41537
6	32615209	2.98834	2.55207
6	32682035	1.61828	0.976327
6	33219065	2.1586	1.5103
6	33257749	2.36971	1.74953
6	33394951	1.89776	1.23862
6	33433806	1.75746	1.10326
6	33467474	2.81594	2.31305
6	33493183	4.82335	5.85026
6	33523447	5.27705	6.8818
6	33543547	4.15318	4.48427
6	33556885	4.72285	5.63347
6	33601225	3.18552	2.84015
6	33632395	3.70544	3.67567
6	33679804	3.00805	2.58016
6	33736941	2.89813	2.42551
6	33873412	2.64301	2.08527
6	33989769	1.73499	1.08227
6	34042840	2.54629	1.96307
6	34092385	3.23746	2.91866
6	34155608	1.97857	1.31998
6	34228300	2.81314	2.30927
6	34256151	4.41892	5.0035
6	34289868	2.69342	2.15044
6	34321055	4.39986	4.96529
6	34326552	3.85882	3.94334
6	34362852	1.64914	1.00385
6	34399792	3.84798	3.9241
6	34442216	3.42569	3.21237
6	34488684	2.41501	1.80314
6	34527623	1.71489	1.06366
6	34590281	2.06979	1.41486
6	34614727	3.23203	2.9104
6	34630888	4.63067	5.43831
6	34676050	1.94872	1.28964
6	34712230	3.16267	2.80596
6	34744791	2.83259	2.33562
6	34800345	1.94545	1.28633
6	34890706	3.52952	3.38057
6	34919579	1.99488	1.33672
6	34965214	4.32357	4.81383
6	34973909	2.445	1.83908
6	35018128	2.18903	1.54371
6	38952950	1.90443	1.24524
6	38990210	1.62872	0.985596
6	39035619	2.40938	1.79643
6	39534418	1.68234	1.03385
6	39560694	1.8982	1.23905
6	42157115	2.29161	1.659
6	42232833	1.67706	1.02905
6	45953474	1.61858	0.976595
6	47121937	2.6269	2.06466
6	47610568	2.05941	1.4039
6	47638389	1.73811	1.08518
6	48762234	1.96028	1.30135
6	50026392	1.90123	1.24206
6	50094774	2.1735	1.52662
6	50257985	1.98676	1.32837
6	50334519	2.04386	1.38756
6	50396486	2.25906	1.62197
6	50402578	3.22703	2.90281
6	50418915	3.32082	3.04694
6	50459833	2.23913	1.5995
6	50485284	3.20716	2.87272
6	50497990	1.81894	1.16165
6	59133189	2.0988	1.44569
6	59199571	1.7299	1.07754
6	59225925	1.70892	1.05816
6	59255622	1.80154	1.14498
6	59467273	1.78541	1.12962
6	59529116	1.688	1.039
6	61702154	2.1052	1.45255
6	61731502	1.69811	1.04824
6	63101221	2.18292	1.53698
6	63107762	2.31008	1.6802
6	64300400	2.08557	1.43159
6	64723946	1.58379	0.945996
6	65361197	1.61473	0.973183
6	65716625	2.37972	1.7613
6	65757710	2.57027	1.99302
6	65786575	1.77816	1.12275
6	65792361	2.21463	1.5721
6	66485793	2.27046	1.63489
6	66617372	2.26926	1.63352
6	66657713	2.24372	1.60467
6	66696744	2.10792	1.45546
6	66844807	2.63415	2.07392
6	66852897	1.84413	1.18599
6	66933997	2.43599	1.82824
6	67009812	1.90029	1.24112
6	67051923	1.79866	1.14223
6	67102716	1.75795	1.10372
6	68435548	2.51033	1.91859
6	68481634	2.81971	2.31815
6	68521883	1.74714	1.09359
6	68565174	2.24669	1.608
6	68760044	1.77721	1.12186
6	70819691	1.74341	1.09011
6	71288574	1.87008	1.21132
6	71324506	1.86532	1.20665
6	72533093	2.04604	1.38985
6	74351990	1.73271	1.08015
6	74567731	2.27145	1.63602
6	74623651	1.68113	1.03275
6	74637526	2.159	1.51074
6	74706288	1.97985	1.3213
6	75028745	1.6266	0.983715
6	78436367	2.05007	1.39407
6	78600405	1.63781	0.993699
6	79203136	1.64521	1.00032
6	79409776	1.61337	0.971986
6	82716409	1.60678	0.966163
6	89461053	1.98076	1.32223
6	89698608	1.83874	1.18077
6	89714648	2.533	1.94657
6	89804696	1.7906	1.13456
6	89847835	1.74638	1.09289
6	89931132	2.43442	1.82636
6	89982860	2.78561	2.27224
6	90050761	2.10332	1.45054
6	90229318	1.90915	1.24994
6	91129020	2.15209	1.5032
6	94075777	1.66883	1.02159
6	94198327	1.80192	1.14535
6	94234197	2.66537	2.11405
6	94289446	1.84998	1.19168
6	94327743	2.03516	1.37846
6	94390640	2.09382	1.44038
6	94394364	1.91027	1.25105
6	94424319	1.67232	1.02475
6	97396337	1.67311	1.02546
6	103809135	1.75571	1.10161
6	103906239	1.71565	1.06436
6	111969283	2.218	1.57586
6	114087730	1.65578	1.00981
6	114412055	2.47217	1.87194
6	114440796	2.26616	1.63002
6	114552501	2.41598	1.8043
6	114591052	1.74337	1.09007
7	6512317	1.75161	1.09778
7	7645453	2.05264	1.39678
7	10254361	2.05253	1.39665
7	10288991	1.71959	1.068
7	12258496	1.85156	1.19322
7	12341847	2.07763	1.42316
7	12379345	2.40357	1.78953
7	15739306	2.28589	1.65246
7	23180385	1.67706	1.02905
7	23287937	1.78419	1.12847
7	23378029	2.1988	1.55452
7	23433879	1.88397	1.22498
7	23502342	2.32191	1.69384
7	23623862	2.35134	1.72802
7	23737661	1.96602	1.30719
7	44614071	1.68566	1.03687
7	44926735	2.09935	1.44629
7	44939427	2.92703	2.4657
7	45006166	1.84899	1.19072
7	45098597	1.63542	0.991565
7	45206700	2.00369	1.34579
7	47030742	1.94289	1.28375
7	47058179	2.10211	1.44924
7	47221037	1.59734	0.957855
7	47264055	1.7873	1.13142
7	48116542	2.15458	1.50592
7	48218822	1.808	1.15115
7	49840146	1.98836	1.33002
7	52993336	1.75772	1.1035
7	53119456	1.81175	1.15475
7	53149439	1.73219	1.07967
7	53159908	1.88492	1.22592
7	53206674	1.78325	1.12758
7	53302432	2.03611	1.37946
7	53341820	2.41779	1.80646
7	53354154	2.3225	1.69452
7	53395626	1.78504	1.12927
7	67294411	1.76006	1.10569
7	67422483	1.77315	1.11802
7	70425718	1.81184	1.15483
7	74851595	2.31272	1.68323
7	74859080	2.2623	1.62564
7	76335804	1.71707	1.06567
7	79817839	1.64688	1.00181
7	79976213	1.73803	1.0851
7	79999721	2.1633	1.51544
7	80047845	3.22237	2.89573
7	80134836	2.22264	1.58104
7	81240270	2.17986	1.53361
7	82594294	1.80296	1.14634
7	82628352	1.59147	0.952711
7	82639996	2.26372	1.62725
7	82694743	1.80237	1.14577
7	85246046	2.19289	1.54797
7	85456837	1.93825	1.27907
7	88033221	1.73657	1.08374
7	89286934	2.75547	2.23204
7	89431547	2.06486	1.40965
7	91962064	1.81452	1.15741
7	93910179	1.73202	1.07951
7	96995379	1.72029	1.06865
7	97040782	1.87035	1.21158
7	97170031	1.60385	0.96358
7	97886966	3.27355	2.97385
7	97922358	3.61257	3.51831
7	97972081	2.62632	2.06392
7	98023429	2.45208	1.84761
7	98213366	3.03225	2.61486
7	98368977	2.28407	1.65039
7	98396585	1.63252	0.988976
7	98474691	2.11534	1.46343
7	98508509	2.05896	1.40342
7	98567468	2.17233	1.52533
7	98701929	2.43295	1.82459
7	98805051	1.98983	1.33153
7	99044010	1.93762	1.27844
7	99090787	1.92244	1.2632
8	1613613	1.63814	0.993991
8	1682285	1.75985	1.1055
8	4062445	1.79485	1.1386
8	4094002	1.92949	1.27027
8	4131943	1.76396	1.10936
8	4720619	2.25178	1.61374
8	4742187	2.42516	1.81526
8	4876146	2.05184	1.39593
8	10929938	1.92422	1.26499
8	10975956	1.99089	1.33261
8	11173594	1.63272	0.989158
8	11215575	1.88061	1.22166
8	14677113	2.08538	1.43139
8	14744774	1.88195	1.22298
8	14832071	1.61211	0.970866
8	14854909	1.90908	1.24986
8	14918285	1.99758	1.3395
8	14966839	1.97151	1.31278
8	15048550	1.87236	1.21355
8	15066965	1.62723	0.984269
8	15227875	1.66089	1.01441
8	15327620	2.21826	1.57615
8	15489609	1.77004	1.11509
8	17384657	2.1605	1.51238
8	17765711	1.81494	1.15781
8	18192760	1.59099	0.952292
8	26947101	1.93211	1.2729
8	32488917	1.76684	1.11207
8	32512744	1.68046	1.03214
8	32528853	1.75312	1.09919
8	32711834	1.76501	1.11035
8	32778561	2.26622	1.63008
8	32849509	1.77024	1.11528
8	32877217	2.13173	1.4811
8	34967605	1.80901	1.15212
8	35134129	1.73362	1.081
8	37942516	1.62231	0.979897
8	38026072	2.15336	1.50459
8	39077310	2.46116	1.85859
8	39083709	2.53352	1.94721
8	39661555	1.94149	1.28234
8	44605076	1.63084	0.987485
8	50592653	1.85942	1.20089
8	50660240	1.74863	1.09499
8	50753739	1.79053	1.13449
8	50783340	1.87247	1.21366
8	50839379	2.50878	1.91668
8	53042000	1.81515	1.15801
8	53232102	1.79621	1.13989
8	53262466	1.86244	1.20383
8	53438741	1.6544	1.00857
8	53588885	2.02304	1.36584
8	56598792	2.04857	1.3925
8	56613713	2.90915	2.44079
8	57266251	1.63786	0.993747
8	62355310	1.75708	1.1029
8	62393085	1.81894	1.16165
8	62815564	1.6257	0.982909
8	63138092	1.66535	1.01844
8	67283077	1.73746	1.08457
8	67576766	1.61655	0.974796
8	68754554	2.00359	1.34569
8	74360077	2.56805	1.99024
8	74388115	2.13741	1.48726
8	75240268	1.67034	1.02295
8	75305198	2.00993	1.35224
8	75417603	2.36099	1.7393
8	75443299	3.29354	3.00466
8	75468303	3.16669	2.81195
8	75571944	2.70716	2.16838
8	75591394	3.47973	3.29937
8	75609775	1.94939	1.29031
8	75636193	3.02577	2.60555
8	75690617	1.96177	1.30287
8	75847021	2.29809	1.66642
8	75906185	1.79937	1.14291
8	75931124	1.96469	1.30583
8	78812357	1.58213	0.944542
8	79867272	1.67874	1.03057
8	80423696	1.73778	1.08487
8	80458558	2.30589	1.67538
8	80507281	2.44357	1.83735
8	80653165	2.34856	1.72478
8	81724847	1.60357	0.963337
8	84243469	1.77872	1.12329
8	88391644	1.60476	0.964383
9	7456556	2.24136	1.60201
9	9572238	2.1704	1.52322
9	12213523	2.05884	1.40329
9	12256858	2.46113	1.85855
9	12296694	1.69594	1.04625
9	14272267	1.7677	1.11288
9	20792790	1.76358	1.10901
9	21151026	1.70129	1.05115
9	38409588	1.59812	0.958542
9	45920888	1.76773	1.11292
9	46593673	1.84223	1.18415
9	50121928	2.5012	1.90738
9	50183875	3.65241	3.58538
9	50276869	3.12268	2.74663
9	50318215	2.05048	1.39451
9	51575402	1.59323	0.954252
9	51592967	2.13684	1.48663
9	51636301	2.18247	1.53648
9	51711414	2.19169	1.54665
9	51761730	1.94663	1.28753
9	51793854	1.97701	1.31839
9	51820136	2.38167	1.76361
9	55451748	1.84618	1.18798
9	57175408	2.20244	1.55855
9	57333616	3.07971	2.68361
9	57345879	2.07496	1.42032
9	57365471	2.20941	1.56629
9	57407428	1.79145	1.13537
9	57463752	1.73092	1.07849
9	57678675	2.46326	1.86113
9	58166683	1.77955	1.12408
9	58230440	2.02164	1.36438
9	58287408	2.44428	1.83821
9	58339753	2.93698	2.47962
9	58370760	1.70419	1.05382
9	59344469	1.78251	1.12688
9	60523758	2.47571	1.87625
9	60565647	2.06845	1.41344
9	62401838	1.69471	1.04513
9	63074383	1.65954	1.01319
9	63120048	2.36595	1.74512
9	68751267	2.45623	1.85262
9	68783832	1.98391	1.32545
9	68814016	2.05406	1.39827
9	72454193	1.8438	1.18567
9	72668271	1.87853	1.21962
9	73900798	1.87332	1.2145
9	73978402	2.17457	1.5278
9	73992681	2.33795	1.71242
9	74062982	3.30094	3.01609
9	74072406	1.60094	0.96102
9	74839637	2.5347	1.94868
9	75464963	1.83485	1.177
9	75559278	1.59251	0.953626
9	82789321	1.58263	0.94498
9	82858593	2.27887	1.64446
9	82914168	1.80285	1.14623
9	82927581	1.78607	1.13025
9	82992075	1.66214	1.01554
9	83016880	1.61847	0.976494
9	92020509	1.92282	1.26358
9	92091474	1.80759	1.15076
9	93015579	1.69328	1.04382
9	93108671	1.78761	1.13172
10	2796718	2.17583	1.52917
10	2824885	1.97233	1.31361
10	4354367	2.21228	1.56948
10	10335837	1.74693	1.0934
10	17918617	1.72813	1.07591
10	18032172	1.72702	1.07487
10	18625137	1.83081	1.17309
10	18828339	2.31309	1.68365
10	23991719	1.61302	0.971674
10	26003809	1.83794	1.17999
10	33986642	1.59328	0.954294
10	56010798	2.06324	1.40794
10	56030207	2.72465	2.19131
10	56036099	1.77294	1.11782
10	58028982	1.89291	1.23381
10	59054630	2.62643	2.06406
10	59095153	3.23289	2.9117
10	59143370	2.06421	1.40896
10	59236641	1.73823	1.08529
10	60578383	1.63728	0.993225
10	60625708	1.84891	1.19063
10	60724939	2.81111	2.30652
10	60754886	2.02915	1.3722
10	60783479	2.86389	2.37834
10	60798694	1.76112	1.1067
10	60816903	2.2359	1.59588
10	60943739	1.85841	1.1999
10	60977553	1.60646	0.965884
10	61538148	1.79211	1.13599
10	61580050	2.24028	1.6008
10	61605181	3.46299	3.27229
10	61638845	2.23606	1.59606
10	61674471	2.18707	1.54156
10	61735546	1.91514	1.25591
10	61795648	1.60521	0.964777
10	65377147	2.47323	1.87323
10	69200877	1.61381	0.972371
10	69417507	1.76366	1.10908
10	69596499	1.62572	0.982932
10	69913567	1.80884	1.15196
10	70022746	2.48867	1.89204
10	70061445	3.08234	2.68744
10	70101374	2.72761	2.19521
10	76502321	2.07371	1.419
10	76509631	1.72457	1.07261
10	79188465	1.62455	0.981888
10	79213622	2.35266	1.72956
10	79276811	1.73238	1.07984
11	4045712	1.6162	0.974484
11	4064066	2.42368	1.81349
11	4181127	2.04482	1.38856
11	4256308	3.11661	2.73769
11	4273604	2.09502	1.44166
11	4339344	2.28242	1.64851
11	6977940	1.58727	0.94903
11	8067977	2.14683	1.49748
11	8271088	1.69133	1.04204
11	22633437	1.72145	1.06971
11	25329667	1.62805	0.985
11	28271097	1.72912	1.07682
11	28291146	1.69061	1.04138
11	30754976	3.08625	2.69315
11	30946948	1.9609	1.30198
11	31130891	1.80029	1.14378
11	31171790	1.9865	1.32811
11	31231117	1.7238	1.07189
11	31280002	2.94782	2.49481
11	31313987	1.75527	1.10121
11	31373661	3.54784	3.41071
11	31380176	2.14673	1.49738
11	31423452	2.90976	2.44164
11	31434429	1.74762	1.09404
11	31573740	1.6479	1.00273
11	31788029	1.82012	1.16278
11	31817175	1.85604	1.19758
11	33481800	1.75676	1.1026
11	35100789	1.87874	1.21982
11	35133720	2.16507	1.51738
11	35221856	1.67771	1.02964
11	36159676	1.6188	0.976785
11	37020712	2.63996	2.08137
11	37092240	1.6197	0.977581
11	37147168	2.6857	2.14039
11	37170224	2.49867	1.90427
11	37259770	2.58398	2.01024
11	47776663	2.09376	1.44031
11	47799943	2.07742	1.42294
11	47885965	1.97762	1.31901
11	48884064	1.78312	1.12745
11	49142365	1.79004	1.13402
11	50847948	1.85833	1.19981
11	50982307	1.651	1.00552
11	55732474	1.83929	1.18129
11	55762676	1.82402	1.16654
11	56057838	1.66221	1.01561
11	56094938	1.89666	1.23752
12	3371387	1.82638	1.16882
12	3377396	1.91897	1.25973
12	3413430	2.22083	1.57902
12	4080571	2.32746	1.70026
12	4408877	1.7227	1.07087
12	4582499	1.80721	1.1504
12	4813704	2.02505	1.36792
12	5113099	1.82457	1.16707
12	5215137	3.13967	2.77175
12	5253252	2.7656	2.24552
12	5387330	2.42031	1.80946
12	5512068	1.67769	1.02961
12	5921687	1.66306	1.01638
12	6008386	2.71251	2.17538
12	6135569	1.97992	1.32137
12	6213646	2.40826	1.7951
12	6418144	2.37663	1.75767
12	6513381	2.35767	1.73541
12	6626081	2.94648	2.49293
12	6717145	1.59958	0.959825
12	7062308	1.8127	1.15566
12	7115062	1.91852	1.25928
12	7253311	1.65826	1.01204
12	10858284	2.35248	1.72936
12	14475127	1.59442	0.955298
12	14612434	1.77757	1.1222
12	14670423	2.88712	2.41028
12	14690565	2.55354	1.97211
12	14755987	1.62288	0.980405
12	16184548	1.7145	1.0633
12	16217152	2.16242	1.51448
12	16345584	1.83025	1.17255
12	20490728	2.59587	2.02524
12	20703162	1.71202	1.06102
12	20756923	2.14259	1.49288
12	20789836	2.34678	1.7227
12	20846181	1.65587	1.00989
12	20952545	1.77444	1.11924
12	21034475	2.68055	2.13371
12	23631083	1.84881	1.19054
12	24845616	1.77433	1.11914
12	25795742	1.60283	0.962686
12	31550450	1.62276	0.980299
12	32188410	1.6681	1.02093
12	32439551	1.68691	1.03801
12	35657329	1.73643	1.08361
12	41736967	1.71859	1.06707
12	41778445	1.99328	1.33507
12	41816345	2.1742	1.52739
12	41823226	2.11938	1.46778
12	41853366	2.11912	1.46749
12	42076884	1.65808	1.01189
12	48537071	2.10761	1.45513
12	48772519	1.97822	1.31963
12	53614033	1.74613	1.09265
12	54348772	1.67491	1.02709
12	54435941	1.76758	1.11277
12	56261324	1.86026	1.2017
12	61273373	1.76683	1.11206
12	61808455	2.61412	2.04839
12	61866746	1.7066	1.05603
12	61895632	1.75058	1.09681
12	61934079	2.51132	1.91981
12	61978177	2.06639	1.41126
12	63666973	1.73616	1.08336
12	65681833	1.58762	0.949342
12	65752037	1.77869	1.12326
12	71468355	2.18548	1.5398
12	71559823	1.89794	1.2388
12	71800868	1.87853	1.21962
13	1093419	1.86216	1.20356
13	1126425	1.91548	1.25625
13	1147107	2.50302	1.90961
13	2025767	1.90404	1.24485
13	2147436	2.05198	1.39608
13	2200616	2.20304	1.55921
13	2266864	1.64829	1.00308
13	5949960	1.75945	1.10512
13	6217701	2.51318	1.92209
13	7282498	2.10915	1.45678
13	10617909	1.63166	0.988217
13	10652534	2.13285	1.48231
13	10755961	1.695	1.04539
13	19450966	1.98237	1.32387
13	19551387	1.72075	1.06907
13	19593672	1.66791	1.02076
13	19670268	2.13638	1.48614
13	19757723	1.87199	1.21319
13	19805906	1.87845	1.21954
13	19864179	1.65217	1.00656
13	22295113	1.64474	0.999897
13	25288371	3.18954	2.84619
13	25370112	1.93148	1.27226
13	27655769	1.67421	1.02646
13	27793864	1.76719	1.11241
13	30244966	1.69812	1.04825
13	30320719	1.75052	1.09675
13	31500650	1.71923	1.06767
13	31530591	2.00561	1.34777
13	31565460	1.86076	1.20219
13	31614037	1.66602	1.01904
13	31844823	2.07825	1.42382
13	33160066	1.62391	0.981318
13	34941844	1.62626	0.983407
13	38033684	1.60343	0.963211
13	39852287	1.89097	1.2319
13	40125572	2.12629	1.47522
13	40190990	2.42927	1.82018
13	40523011	3.17649	2.82662
13	40529594	3.54798	3.41094
13	40548827	2.9821	2.54322
13	40595412	3.09618	2.70768
13	40602282	3.54565	3.40711
13	40626741	4.38599	4.93758
13	40634065	3.8314	3.89477
13	40693776	1.9463	1.2872
13	40751422	3.42323	3.20843
13	40786829	2.38539	1.768
13	40838978	2.17323	1.52632
13	40891924	1.99905	1.341
13	44178829	2.22365	1.58217
13	44193791	1.5989	0.959229
13	52282461	2.63547	2.07562
13	54219758	2.05823	1.40266
13	54260921	1.6585	1.01226
13	54309075	2.88354	2.40534
13	54314331	2.91661	2.45116
13	54325267	3.08627	2.69319
13	54336978	2.49483	1.89957
13	54370615	1.92349	1.26426
13	54422849	4.25283	4.67553
13	54484101	2.29235	1.65985
13	54546972	1.76063	1.10623
13	54574061	1.59595	0.956635
13	54711166	1.5848	0.946876
13	54960491	2.85981	2.37274
13	54996178	2.3926	1.77652
13	55057441	3.82903	3.89059
13	55111704	3.12337	2.74765
13	55117863	2.21222	1.56942
13	55147353	2.26662	1.63054
13	55245980	1.96017	1.30124
13	55419275	2.0666	1.41148
13	56058301	1.58988	0.951316
13	57661661	2.59251	2.021
13	57679562	2.18116	1.53504
13	57712016	1.85632	1.19786
13	57933199	2.35858	1.73648
13	62335456	1.63237	0.988844
13	62376369	1.6274	0.984419
13	62403418	1.89398	1.23487
13	63461553	2.37673	1.75778
13	63529060	3.17038	2.81747
13	63556208	2.61469	2.04911
13	63734756	2.72102	2.18654
13	63867006	2.22575	1.58451
13	63881639	2.0948	1.44142
13	64002221	1.69943	1.04945
13	64015938	2.39763	1.78247
13	64386668	1.81788	1.16064
13	64546634	2.0361	1.37944
13	64810917	1.92359	1.26435
13	64921731	1.62239	0.979971
13	65840975	1.62169	0.979353
13	65894789	1.60213	0.96207
13	66176188	2.1035	1.45073
13	66225198	2.53064	1.94364
13	66464740	1.59741	0.957917
13	67398525	1.97823	1.31964
13	73190345	1.93664	1.27746
13	75826649	1.67859	1.03043
13	75908717	1.92814	1.26892
13	75933100	1.97144	1.31271
13	76001676	2.01678	1.35933
13	76019103	4.14321	4.46537
13	76034019	2.07852	1.42411
13	76077386	2.36661	1.74589
13	76089946	2.24333	1.60422
13	76099369	1.81666	1.15946
13	76253896	1.63075	0.987399
13	80717477	1.82586	1.16831
13	80727099	2.06929	1.41432
14	1227378	1.70562	1.05513
14	1976002	1.76275	1.10822
14	2002740	1.84459	1.18644
14	4789817	1.76656	1.11181
14	6860910	1.80137	1.14481
14	6968078	2.33305	1.70673
14	9116109	2.2818	1.6478
14	16193254	1.81025	1.15331
14	18779760	1.82618	1.16862
14	18966249	2.28957	1.65667
14	19029513	2.40667	1.79321
14	19034824	2.09825	1.44512
14	19158080	2.28376	1.65003
14	19407789	1.8037	1.14704
14	19460436	1.60308	0.962903
14	19540297	1.91997	1.26073
14	19615508	2.63257	2.0719
14	19647418	1.90474	1.24554
14	19714380	2.03607	1.37941
14	19787274	1.86312	1.2045
14	19813484	1.83728	1.17935
14	19883923	1.84698	1.18876
14	19997991	2.21116	1.56824
14	20042538	1.97482	1.31615
14	20126086	2.20904	1.56588
14	20154884	1.73811	1.08518
14	20195319	2.06394	1.40868
14	20238348	2.04977	1.39376
14	22483338	1.70484	1.05441
14	22515961	1.59968	0.959915
14	22574104	2.1647	1.51698
14	22665029	1.68498	1.03625
14	22687836	1.64156	0.99705
14	23746761	1.58824	0.94988
14	23791654	2.08692	1.43302
14	23797709	1.78163	1.12605
14	23811790	1.97851	1.31993
14	23867834	1.93569	1.2765
14	24246655	1.68583	1.03703
14	24274361	2.35949	1.73755
14	27478849	1.95289	1.29386
14	27601138	1.8439	1.18577
14	33234873	1.6	0.960197
14	35607975	1.68822	1.0392
14	35695839	2.28329	1.64949
14	35734085	2.20295	1.55912
14	35804471	1.66061	1.01416
14	35940842	2.06123	1.40581
14	36224309	1.849	1.19072
14	36274057	1.60828	0.967491
14	36349445	2.51424	1.9234
14	36403806	2.33437	1.70827
14	36438188	1.73006	1.07769
14	36602362	2.15445	1.50578
14	36634754	2.71808	2.18268
14	36683092	2.33455	1.70848
14	36729319	2.44323	1.83694
14	36802465	2.9167	2.45129
14	37056442	1.93381	1.2746
14	39548715	1.74031	1.08722
14	39712268	1.79673	1.14039
14	39731908	2.61364	2.04777
14	39769021	2.66599	2.11485
14	39795104	2.22917	1.58833
14	39826395	2.16111	1.51305
14	48888606	2.22714	1.58607
14	48958729	2.00567	1.34784
14	49021515	1.98173	1.32322
14	49053815	2.7756	2.25885
14	51021282	1.86993	1.21117
14	51053871	2.00457	1.3467
14	51084094	1.59891	0.95924
14	51653177	2.07604	1.42148
14	51861128	1.5856	0.947571
14	52277002	2.01298	1.3554
14	52456811	1.69214	1.04278
14	54536996	2.60838	2.0411
14	54759641	1.58981	0.951259
14	54848584	1.63124	0.987842
14	55054056	1.62667	0.98377
14	55900546	1.64627	1.00127
14	55922451	1.81879	1.1615
14	56372723	1.70479	1.05437
14	56451397	2.3374	1.71179
14	56659417	1.79324	1.13707
14	59364622	1.58103	0.943583
14	60564702	1.5828	0.945133
15	2265135	1.76748	1.11268
15	8824010	1.64877	1.00351
15	9035942	1.69385	1.04434
15	9074874	1.96958	1.31081
15	9162033	2.51613	1.92572
15	9188929	2.17174	1.52468
15	9235338	3.41631	3.19739
15	9260275	3.21251	2.88081
15	9286333	1.69231	1.04293
15	9399801	1.93646	1.27727
15	9461601	3.61365	3.52011
15	9527655	3.92337	4.05889
15	9537371	3.22832	2.90476
15	9570490	2.04925	1.39322
15	9609032	2.06385	1.40858
15	9792953	2.05575	1.40005
15	9899803	1.81656	1.15937
15	10104878	1.88062	1.22168
15	10112561	1.9311	1.27188
15	12210223	1.72262	1.0708
15	12253686	1.83775	1.17981
15	12465665	1.80185	1.14527
15	12604266	3.43376	3.22529
15	19338594	1.75731	1.10312
15	19429799	2.13315	1.48265
15	19520001	2.01974	1.3624
15	19548621	2.12691	1.47589
15	19740174	1.97538	1.31673
15	19837846	1.92527	1.26603
15	19843650	1.89328	1.23418
15	19896151	1.96093	1.30201
15	19935052	2.0034	1.3455
15	19954476	1.58578	0.947729
15	21030612	1.63102	0.987646
15	21160791	2.26841	1.63257
15	21350029	1.58441	0.946534
15	21399618	2.42948	1.82043
15	21406810	3.40732	3.18306
15	21448285	1.94978	1.29071
15	21482600	1.97245	1.31374
15	26803323	1.67668	1.0287
15	26878008	1.76721	1.11242
15	26916927	2.14414	1.49456
15	27076672	2.12674	1.47571
15	27235356	1.85569	1.19724
15	27287086	1.66384	1.01707
15	29856310	1.69279	1.04337
15	31784781	1.85561	1.19717
15	35074236	1.62643	0.983561
15	35179881	2.13149	1.48085
15	38321901	2.19454	1.5498
15	41317132	2.15701	1.50857
15	41334571	2.34558	1.7213
15	41574855	1.78696	1.13109
15	46602481	1.70603	1.05551
15	46661994	2.13906	1.48905
15	47035589	1.71628	1.06494
15	47076965	1.788	1.13208
15	47134323	1.84838	1.19012
15	51591704	2.15841	1.51009
15	51600043	2.72435	2.19092
15	51632422	1.66905	1.02179
15	51679199	1.73457	1.08188
15	51709414	2.41949	1.80848
15	51881794	2.56724	1.98922
15	51939057	1.97642	1.31778
15	52030766	1.83077	1.17305
15	56648599	2.58646	2.01337
15	56938148	2.54829	1.96556
15	56988645	2.6614	2.10893
15	58522375	2.83082	2.33322
15	58540975	2.18522	1.53951
15	59811556	1.74259	1.08935
15	59839362	1.60826	0.967471
15	63038092	1.88288	1.22391
15	63096346	1.76697	1.1122
15	63232034	1.64643	1.00141
15	65723092	1.77978	1.12429
15	65768381	1.65899	1.0127
15	65891441	1.62019	0.978018
15	65942920	1.66216	1.01556
15	65975302	2.63247	2.07177
15	66028626	2.82079	2.31962
15	66043765	1.78144	1.12586
15	66133319	1.89261	1.23351
15	69321121	1.58064	0.943244
15	69585831	1.62532	0.982572
15	74146128	1.89591	1.23678
15	74924722	1.74398	1.09064
15	74988004	2.20276	1.55891
15	76197457	1.67158	1.02408
15	76212569	1.59243	0.953552
15	76716960	1.89711	1.23797
15	78328957	1.58096	0.943525
15	79379849	1.71359	1.06246
16	2569781	1.86689	1.20819
16	3110509	2.16275	1.51484
16	3131695	2.21497	1.57248
16	3273246	1.58988	0.951319
16	3399418	2.17692	1.53037
16	3477636	2.02896	1.372
16	3522005	1.85632	1.19786
16	3547955	2.32748	1.70028
16	3597225	1.94366	1.28453
16	3661066	1.65965	1.01329
16	4971468	1.90199	1.24281
16	6727251	1.75635	1.10221
16	13373578	1.84026	1.18223
16	13441164	2.25499	1.61737
16	13528048	1.81674	1.15954
16	15038708	1.76118	1.10675
16	16053539	2.07447	1.41981
16	16205907	2.30354	1.67267
16	16225192	1.80412	1.14745
16	18271933	1.66815	1.02097
16	18335075	1.88488	1.22587
16	18555206	3.14368	2.7777
16	23682276	1.80027	1.14376
16	24130643	1.93109	1.27188
16	27442763	1.61122	0.970079
16	30692759	1.65375	1.00798
16	30886595	1.73963	1.08659
16	30990027	1.6577	1.01154
16	34279856	1.64749	1.00236
16	35171594	1.58434	0.946477
16	44746250	1.66119	1.01469
16	45611012	3.10877	2.72615
16	53558733	1.82457	1.16707
16	53605810	2.31778	1.68907
16	53621893	3.02078	2.59838
16	53675586	2.18992	1.5447
16	53744380	2.04685	1.3907
16	53756601	3.48293	3.30456
16	53836057	2.67583	2.12758
16	53872693	3.92535	4.06246
16	53909327	3.46507	3.27565
16	53952812	2.92765	2.46656
16	53971886	2.60733	2.03976
16	54052490	2.27814	1.64363
16	54092131	1.62703	0.984091
16	54110779	1.67926	1.03104
16	56177654	1.59657	0.957178
16	56306609	1.63087	0.987512
16	56712461	1.60654	0.965955
16	56947681	2.58729	2.01442
16	57039629	1.5822	0.944609
17	18132876	2.26717	1.63116
17	18879862	2.00469	1.34682
17	18970185	1.83167	1.17392
17	25018550	2.15019	1.50114
17	30423316	1.8149	1.15777
17	33821573	2.39557	1.78003
17	33874230	2.39613	1.7807
17	36530186	2.03616	1.3795
17	38843740	1.64618	1.00118
17	39334438	2.08963	1.43592
17	39341368	1.63205	0.988565
17	39357213	1.63743	0.99336
17	40123170	1.60794	0.967187
17	41037487	1.8075	1.15068
17	41074455	2.02161	1.36434
17	41289601	1.59037	0.951748
17	44695000	1.59345	0.954445
17	53165228	1.94039	1.28123
18	7064050	2.2938	1.6615
18	8379061	2.22982	1.58906
18	8433247	2.19087	1.54575
18	9036130	2.02775	1.37074
18	9445208	1.72666	1.07454
18	10593919	1.6369	0.992888
18	11581197	1.98371	1.32525
18	11637002	1.59317	0.954195
18	11661465	1.73345	1.08084
18	11695256	1.84818	1.18992
18	11807241	1.82563	1.16809
18	14847710	2.46398	1.862
18	15471816	1.79416	1.13794
18	15491519	1.80328	1.14665
18	15675521	2.53988	1.9551
18	15829932	1.61547	0.973839
18	15981754	1.81299	1.15594
18	16365432	1.58917	0.950696
18	16494707	1.81369	1.1566
18	21136208	2.51096	1.91936
18	21211446	1.93124	1.27202
18	21289310	2.18062	1.53445
18	21368523	1.98448	1.32603
18	21423267	1.71877	1.06724
18	21432956	3.40636	3.18154
18	21446554	2.15089	1.50189
18	21501116	2.61177	2.04539
18	21628895	1.79373	1.13753
18	21691344	1.93328	1.27407
18	21749210	2.24704	1.6084
18	21786173	2.0825	1.42833
18	21894399	2.16813	1.52073
18	21917438	1.74505	1.09165
18	26523525	1.66914	1.02187
18	41109410	1.82482	1.16731
18	41167520	2.07339	1.41867
18	41212563	3.00185	2.57131
18	41253308	1.74772	1.09414
18	41832550	2.09108	1.43746
18	41844856	1.67919	1.03098
18	60004481	1.85321	1.19483
18	61004548	1.58296	0.945274
18	62062709	2.01232	1.35471
18	64097488	2.0159	1.35843
19	4406538	1.91731	1.25807
19	4415925	1.9115	1.25227
19	10776695	1.6936	1.04412
19	12389640	1.58175	0.944213
19	18590491	1.70182	1.05164
19	18712049	2.11283	1.46073
19	21356863	1.90715	1.24794
19	21391667	2.29211	1.65957
19	21444780	2.40467	1.79084
19	21486164	2.8561	2.36766
19	21542256	2.75559	2.2322
19	21626463	1.67685	1.02885
19	24096175	2.08443	1.43038
19	24139163	1.83698	1.17906
19	26414268	1.68798	1.03898
19	26442150	1.94386	1.28473
19	26566066	1.97441	1.31574
19	38093997	2.53073	1.94376
19	38104945	1.62527	0.982527
19	38164801	1.86272	1.2041
19	38883918	1.69449	1.04493
19	41576464	2.01166	1.35403
19	41709054	2.15775	1.50938
[truncated: 182 more rows]

## Sheet: S8
S8: RSB(b)-5%
CHR	POSITION	RSB	LOGPVALUE
1	3398222	1.53688	0.905447
1	10084179	1.60224	0.962165
1	16766315	1.61807	0.976139
1	18668192	1.65046	1.00503
1	20099767	1.59183	0.953028
1	23700883	1.90951	1.25029
1	24181124	1.67337	1.0257
1	24362394	1.75022	1.09647
1	24422906	1.683	1.03445
1	25520349	1.72352	1.07163
1	26901948	1.60325	0.963055
1	27602180	2.69529	2.15288
1	27653531	2.1443	1.49473
1	27713751	2.20126	1.55724
1	27726177	2.89801	2.42535
1	27779337	1.8785	1.21959
1	27895772	1.95208	1.29304
1	27998157	2.33682	1.71112
1	28053649	3.22557	2.90058
1	28117547	2.88931	2.41331
1	28125498	2.85688	2.36874
1	28171796	2.23418	1.59396
1	28221350	2.4325	1.82406
1	28706320	1.99731	1.33921
1	28795354	1.67376	1.02605
1	30599438	1.69678	1.04702
1	30721079	1.63828	0.994119
1	38295575	1.57283	0.936447
1	38589079	1.66115	1.01464
1	41424489	1.57844	0.941332
1	41492360	1.76829	1.11344
1	41564355	2.19026	1.54507
1	41687916	2.3163	1.68735
1	49932372	1.54911	0.915939
1	50168432	2.30775	1.67751
1	50204860	1.9065	1.2473
1	50316433	2.60072	2.03138
1	50373341	2.62109	2.05725
1	50412664	2.31913	1.69063
1	50465210	1.89884	1.23969
1	50494736	2.29032	1.65752
1	50555666	2.98797	2.55155
1	50621736	1.8834	1.22441
1	50820873	1.60334	0.963132
1	51131612	1.71374	1.0626
1	52484108	1.74025	1.08717
1	54660528	1.52434	0.894747
1	54769787	1.63009	0.986818
1	54828729	1.63229	0.988776
1	54942118	2.13776	1.48763
1	63226954	2.15687	1.50841
1	69437793	1.53141	0.900777
1	70480554	1.81349	1.15641
1	70569291	2.25924	1.62218
1	70617497	2.06324	1.40793
1	70631985	2.41611	1.80445
1	70792653	2.01914	1.36179
1	70973689	1.52734	0.897305
1	82704829	1.82058	1.16323
1	82765953	1.93378	1.27458
1	83187690	2.16502	1.51732
1	94837526	1.76399	1.10939
1	94993712	1.76479	1.11015
1	98476073	1.52841	0.898213
1	99545758	1.78081	1.12526
1	99687358	1.60933	0.968411
1	101587009	2.42874	1.81954
1	101631067	1.68664	1.03776
1	101713120	2.22924	1.58841
1	101738222	2.35928	1.7373
1	101965756	2.74159	2.21365
1	102128665	3.20355	2.86727
1	102206246	3.27563	2.97705
1	102276657	1.87016	1.2114
1	102295523	2.08437	1.43032
1	102357366	1.86154	1.20296
1	102446435	1.95443	1.29542
1	102726016	1.61611	0.974409
1	102971821	1.83483	1.17698
1	103616637	1.58209	0.944509
1	103756559	2.02652	1.36946
1	103875613	1.78598	1.13017
1	103949935	1.97085	1.31211
1	103963830	2.55457	1.97339
1	104030345	2.11573	1.46385
1	104053989	2.44147	1.83483
1	104058495	2.21219	1.56938
1	104286297	2.10926	1.4569
1	104387479	1.68861	1.03956
1	104485515	1.92206	1.26282
1	104520159	1.64209	0.997527
1	104664622	1.67012	1.02275
1	107866754	1.73611	1.08331
1	108116540	1.58207	0.944493
1	108272813	1.83734	1.1794
1	108334841	1.66464	1.0178
1	111943848	2.12712	1.47612
1	112078930	1.57813	0.941061
1	112137172	1.79935	1.14289
1	112167358	1.61908	0.977033
1	115973345	1.79804	1.14164
1	115994782	1.94437	1.28524
1	116157221	1.85018	1.19187
1	119491972	1.6998	1.04978
1	121626464	1.67548	1.02761
1	121706523	2.70101	2.16034
1	121783023	1.89353	1.23443
1	121839751	1.92988	1.27066
1	121990384	1.62675	0.983843
1	124787149	2.02547	1.36836
1	125198643	1.64975	1.00439
1	125390110	1.81693	1.15972
1	125403820	1.56894	0.933069
1	125449159	1.72331	1.07144
1	126207967	1.64764	1.0025
1	126253541	1.90663	1.24743
1	126428678	1.91867	1.25944
1	131560617	1.56271	0.927676
1	133569458	1.71508	1.06384
1	133638963	1.7261	1.07402
1	137766059	1.55926	0.924691
1	137823692	2.37651	1.75753
1	139255454	1.78473	1.12898
1	140232086	2.44681	1.84125
1	140442745	2.43636	1.82869
1	140479640	2.39495	1.77931
1	140538640	2.30519	1.67457
1	140598720	2.50108	1.90723
1	147515992	1.57354	0.937063
1	147595299	1.68401	1.03537
1	152145834	1.52429	0.894707
1	152744283	1.86317	1.20455
1	152958257	1.67279	1.02517
1	153439772	1.55514	0.921135
1	161512931	2.30625	1.67578
1	162031059	2.00555	1.34771
1	162220155	1.83595	1.17806
1	162256804	1.74639	1.09289
1	162284804	1.61032	0.969289
1	172939406	1.93521	1.27602
1	172952630	2.06739	1.41232
1	173535267	1.74161	1.08843
1	180314522	2.08957	1.43585
1	197515985	1.57466	0.938036
1	197531900	1.62746	0.984475
1	197694898	2.45001	1.84511
1	197755869	1.93585	1.27666
1	197766266	1.9657	1.30686
1	197775903	2.65005	2.09432
1	197849163	1.76465	1.11001
1	198153385	1.88919	1.23014
1	198183031	2.23525	1.59515
1	198385825	2.08022	1.4259
1	198444704	1.99775	1.33967
1	199247888	1.58902	0.950561
1	199312385	1.61873	0.976724
1	199459960	2.53674	1.95121
1	199509249	1.74763	1.09405
1	199571353	1.65883	1.01256
1	199811768	2.453	1.84872
1	199926680	2.38846	1.77163
1	200017987	1.80371	1.14705
1	200071316	2.33645	1.71068
1	200091369	2.33198	1.7055
1	200188101	2.4445	1.83847
1	200242001	2.41781	1.80647
1	200253354	1.63692	0.992906
1	200620408	1.77413	1.11895
1	200684705	1.55758	0.923244
1	200729179	2.4327	1.82429
1	200995754	1.97398	1.31529
1	201052414	1.55679	0.922562
1	201071803	1.84828	1.19002
1	201233926	1.96681	1.30799
1	201311145	2.10328	1.45049
1	202291266	1.98379	1.32533
1	202619035	2.09374	1.4403
1	202840742	1.77618	1.12088
1	203281311	1.57453	0.937925
1	203298702	1.91403	1.2548
1	203344219	1.77127	1.11625
1	203383893	2.01743	1.36001
1	203409420	2.04984	1.39383
1	203499939	3.00226	2.57189
1	203541493	2.68361	2.13768
1	203556452	3.40577	3.1806
1	203628966	2.23299	1.59262
1	203664886	2.35894	1.73691
1	203674456	3.06342	2.65991
1	203716131	2.41076	1.79808
1	203874251	2.00651	1.3487
1	203933544	1.94202	1.28287
1	203971381	2.31601	1.68703
1	204067374	2.2676	1.63165
1	204076898	2.57584	2.00001
1	204114628	2.23057	1.5899
1	204245370	2.90611	2.43658
1	204351915	2.19184	1.54682
1	204424919	1.95073	1.29167
1	204448601	2.53514	1.94922
1	204481538	3.71313	3.68885
1	204522680	2.80592	2.29953
1	204553773	2.6989	2.15758
1	205300563	2.47241	1.87223
1	205345624	1.84058	1.18254
1	205400311	1.71886	1.06732
1	205428696	3.56605	3.44081
1	205492992	1.55408	0.920221
1	205912197	1.58495	0.947006
1	206494518	1.56046	0.925727
1	206530865	1.96747	1.30866
1	206542136	1.56168	0.926778
1	206705631	1.89172	1.23263
1	206724565	1.66038	1.01395
1	207545071	1.61683	0.975041
1	207719161	1.68202	1.03356
1	207924155	2.44155	1.83493
1	208946860	2.43998	1.83304
1	208966077	1.5654	0.930006
1	211828611	1.88604	1.22702
1	211928362	1.63313	0.989524
1	211978623	2.25168	1.61364
1	211983109	1.53194	0.90123
1	212259429	1.88075	1.2218
1	212424612	1.74515	1.09174
1	212632504	1.70113	1.05101
1	213199670	1.53625	0.90491
1	215633120	1.55337	0.91961
1	215850280	1.84365	1.18552
1	216344884	1.68882	1.03975
1	216576670	1.61145	0.970288
1	218204191	1.56293	0.927866
1	222825659	1.73404	1.08139
1	222858310	1.82884	1.17118
1	223011882	2.19703	1.55256
1	223552348	1.58336	0.945619
1	223603707	1.72231	1.07052
1	223740443	2.45875	1.85566
1	223822240	2.1277	1.47675
1	223863435	1.89253	1.23343
1	223942916	1.86264	1.20403
1	224047352	1.93627	1.27708
1	224269723	1.8477	1.18946
1	224727001	1.72591	1.07385
1	224741471	2.33199	1.70551
1	227745997	1.59794	0.958389
1	232342493	1.66625	1.01925
1	235894598	2.27507	1.64014
1	239608701	1.72129	1.06957
1	239880070	1.56537	0.929978
1	244103149	2.0185	1.36112
1	244229438	1.87616	1.21729
1	258200934	1.76957	1.11464
1	259383466	1.55637	0.922193
1	259444555	2.07858	1.42416
1	263360197	1.52372	0.894223
1	263592923	2.31003	1.68014
1	263824149	2.04341	1.3871
1	263854637	1.84317	1.18506
1	264084956	1.6118	0.970593
1	273690320	1.53342	0.902489
1	273800068	1.60261	0.96249
1	273931214	1.59013	0.951537
1	273965720	1.73907	1.08606
1	273990016	2.36161	1.74003
1	274019788	2.94435	2.48994
1	274075022	2.24076	1.60134
1	274141473	1.8394	1.1814
2	8668595	1.53952	0.907711
2	22022061	2.12514	1.47398
2	22044476	1.91421	1.25498
2	22128774	2.20885	1.56567
2	22144624	2.03879	1.38226
2	22242606	1.56783	0.93211
2	22316785	2.06129	1.40588
2	22426012	2.41324	1.80103
2	22452363	1.57954	0.94229
2	22493681	1.68546	1.03669
2	22630114	1.64621	1.00121
2	22664271	2.18597	1.54034
2	22762869	1.59919	0.95948
2	22784701	1.90982	1.2506
2	22809937	1.61553	0.97389
2	22860326	1.6482	1.003
2	25031318	2.42208	1.81158
2	25125263	1.56705	0.931433
2	35330121	1.96978	1.31101
2	36833542	1.52697	0.896989
2	36871168	1.71275	1.06169
2	42655872	1.92973	1.27051
2	42668778	1.83246	1.17469
2	42753420	1.57166	0.935429
2	43109801	2.64018	2.08164
2	43260410	2.12641	1.47536
2	43495949	1.65345	1.00771
2	46219946	1.9886	1.33027
2	46242713	1.89247	1.23338
2	51012330	2.21349	1.57083
2	51384849	1.90628	1.24708
2	51529698	3.1044	2.71972
2	51551424	3.11426	2.73423
2	51578204	2.42724	1.81776
2	51606428	3.25376	2.94353
2	51658967	2.78904	2.27683
2	51720147	4.22794	4.62738
2	51777053	1.75227	1.09839
2	51824098	3.3795	3.13896
2	51898098	2.8879	2.41137
2	51986915	4.28855	4.7451
2	52050037	1.99952	1.34149
2	52218919	2.16719	1.5197
2	52409379	1.99997	1.34196
2	52525954	1.93703	1.27785
2	52536647	1.54507	0.912468
2	52585897	1.55295	0.91925
2	52702060	1.62569	0.982904
2	52731947	4.09043	4.36594
2	52790093	2.71965	2.18475
2	52838095	2.46617	1.86465
2	52924011	3.25406	2.94398
2	52938537	2.65563	2.1015
2	52997998	3.31444	3.03703
2	53017783	3.37347	3.12944
2	53043790	3.27795	2.98062
2	53108836	3.11021	2.72826
2	53157157	3.12524	2.7504
2	53251643	2.90755	2.43857
2	53277077	3.01153	2.58513
2	53304271	2.89698	2.42391
2	53366034	3.78255	3.80902
2	53415584	2.62577	2.06322
2	53528684	1.96524	1.30639
2	53563082	4.66575	5.51216
2	53597080	2.63179	2.0709
2	53600737	3.11625	2.73716
2	53725483	2.68716	2.14229
2	53797807	2.07697	1.42246
2	53837176	3.11843	2.74036
2	53986551	1.87611	1.21724
2	53991275	3.95945	4.12422
2	54047306	3.12968	2.75696
2	54061950	3.477	3.29494
2	54086367	3.89735	4.01211
2	54173591	2.09666	1.44341
2	54213818	4.21399	4.6005
2	54240741	2.1959	1.55131
2	54249685	2.1988	1.55452
2	54386685	2.35343	1.73046
2	54596587	2.43418	1.82607
2	54637271	3.02152	2.59944
2	54669270	3.27042	2.96904
2	54681929	2.64765	2.09123
2	54744188	3.08801	2.69573
2	54801135	2.77616	2.25959
2	54923300	3.09924	2.71216
2	54936988	2.66022	2.10741
2	55029305	2.2496	1.61129
2	55136707	2.23209	1.5916
2	55160910	2.33852	1.71308
2	55415073	2.71347	2.17664
2	55425163	2.53962	1.95478
2	55493174	2.15905	1.51079
2	55548084	2.46937	1.86854
2	55660991	1.64252	0.997913
2	55709509	2.12309	1.47178
2	55758208	1.64603	1.00105
2	55946911	1.96267	1.30378
2	55974621	2.97861	2.53827
2	56039866	2.12476	1.47357
2	56304104	1.71371	1.06257
2	56679411	1.52948	0.899132
2	56714900	1.52385	0.894335
2	56880389	1.60022	0.960384
2	56913417	2.61304	2.047
2	57376604	1.98566	1.32725
2	64555321	1.6792	1.03099
2	64690363	1.99681	1.3387
2	67357866	1.98731	1.32893
2	67387676	1.7419	1.0887
2	67534697	1.56124	0.926402
2	70246423	2.0017	1.34374
2	70294503	1.72536	1.07334
2	70705987	1.67685	1.02886
2	70904581	1.82154	1.16415
2	71563408	1.69156	1.04225
2	71646810	1.8734	1.21457
2	71671999	2.71764	2.18211
2	71708492	1.76625	1.11152
2	71793127	2.21047	1.56748
2	76639368	1.74899	1.09532
2	79000514	2.62446	2.06155
2	79017511	2.428	1.81866
2	79028136	2.06981	1.41488
2	79072871	2.04217	1.38579
2	79120023	2.70191	2.16152
2	79143799	2.01096	1.3533
2	79183271	2.8857	2.40833
2	79189919	2.78363	2.26958
2	79285145	1.71023	1.05936
2	79309290	1.785	1.12924
2	79678970	1.60348	0.963254
2	79733979	1.82484	1.16733
2	79778675	1.56901	0.933136
2	79819510	1.58685	0.948668
2	80032995	2.37717	1.75831
2	80058733	1.72345	1.07157
2	81224971	1.80403	1.14736
2	81318586	1.71615	1.06482
2	86465561	1.60371	0.96346
2	89890500	1.61723	0.975394
2	102059062	2.6135	2.0476
2	121455578	1.60215	0.962088
2	121484489	1.97719	1.31858
2	123494681	1.73451	1.08182
2	127043193	1.78864	1.13269
2	128184467	2.00665	1.34885
2	128216445	2.00601	1.34819
2	128292892	1.58449	0.94661
2	129196314	2.11404	1.46203
2	129460225	1.81959	1.16228
2	129471116	1.57597	0.939176
2	132608113	1.52897	0.89869
2	143177828	1.66527	1.01837
2	146287395	1.77694	1.12161
2	146295242	1.53573	0.904466
2	147007898	1.71038	1.0595
2	160525051	1.54402	0.911572
2	161104896	1.61414	0.972662
2	162481939	2.37605	1.75698
2	162492078	1.64465	0.999819
2	162869558	1.64968	1.00433
2	163070840	2.22065	1.57881
2	163109337	2.22092	1.57912
2	163140231	2.24237	1.60315
2	163170710	2.28918	1.65622
2	163224716	2.26883	1.63304
2	163243988	1.80411	1.14743
2	164241805	1.5735	0.937027
2	164375300	1.63318	0.989567
2	164494551	1.7288	1.07652
2	164903825	1.69345	1.04398
2	165546958	2.07403	1.41934
2	168110792	2.26419	1.62778
2	169100303	2.43173	1.82313
2	169169208	1.89583	1.23671
2	169195388	1.54289	0.910601
2	169280735	1.58152	0.944012
2	169322461	1.71993	1.06832
2	169407749	1.53652	0.905146
2	171398254	1.8017	1.14513
2	171566398	1.79771	1.14133
2	173277109	2.26163	1.62488
2	173306250	1.59685	0.957432
2	173345819	2.1173	1.46553
2	177872397	1.72981	1.07746
2	177951142	2.15273	1.5039
2	178010644	1.61403	0.972564
2	178045098	1.77802	1.12263
2	178150411	2.21685	1.57457
2	178210156	1.83264	1.17486
2	184760567	1.67936	1.03113
2	186410235	2.22005	1.57814
2	186504933	1.76417	1.10956
2	188388816	1.60984	0.968867
2	189009743	2.01607	1.3586
2	189054231	2.08416	1.43009
2	189139931	1.74938	1.09569
2	189186475	2.19043	1.54527
2	203391247	2.4003	1.78565
2	203423604	1.71311	1.06202
2	203708072	2.23596	1.59595
2	207694488	2.18817	1.54276
2	207802311	1.80494	1.14823
2	207849417	1.70432	1.05393
2	207863299	2.86019	2.37326
2	207971469	3.10219	2.71649
2	208045227	2.02484	1.3677
2	208078929	1.61159	0.970408
2	208170752	2.53573	1.94995
2	208232368	1.91513	1.2559
2	208373192	1.69561	1.04595
2	211151124	1.64465	0.999822
2	211157123	1.67533	1.02748
2	211289169	1.7149	1.06367
2	211410448	1.83083	1.17311
2	213674776	1.65497	1.00908
2	214005350	1.72295	1.07111
2	214011024	2.2529	1.61501
2	215443702	2.26403	1.6276
2	215594803	1.52458	0.894952
2	215641893	2.55078	1.96867
2	215740869	2.35354	1.73059
2	217514986	1.65326	1.00755
2	217719922	2.38134	1.76322
2	227044476	1.55353	0.919746
2	227091775	2.27172	1.63633
2	227238603	1.65347	1.00773
2	232469995	2.08003	1.42571
2	232485668	1.99904	1.34099
2	232791702	2.54735	1.96439
2	236449805	3.06038	2.65549
2	241602404	1.73757	1.08467
2	241612246	1.68291	1.03436
2	241996597	1.54927	0.916079
2	242132753	1.54006	0.908171
2	244212834	2.24005	1.60054
2	244529459	1.66929	1.022
2	244947713	1.86804	1.20932
2	245016588	2.04618	1.39
2	246249900	1.87355	1.21473
2	246527777	2.10427	1.45156
3	5545700	2.64722	2.09068
3	5606734	2.32825	1.70117
3	5668047	1.56131	0.926461
3	12324188	2.12771	1.47676
3	12592557	1.73065	1.07824
3	15409627	1.62812	0.98506
3	20313269	1.68017	1.03187
3	24231071	1.55052	0.917155
3	24274024	1.6147	0.973155
3	24522594	2.0444	1.38812
3	24608957	1.72493	1.07293
3	24647215	1.63816	0.994013
3	25354209	1.56988	0.933887
3	25812519	1.53387	0.902875
3	26797442	2.25395	1.6162
3	28150396	1.69948	1.04949
3	28350070	1.72856	1.0763
3	28416342	2.02889	1.37193
3	28461622	1.59212	0.953281
3	28588659	2.29821	1.66655
3	28635505	2.45181	1.84729
3	31052995	1.60338	0.963169
3	34717377	1.6487	1.00345
3	35065727	1.93222	1.27301
3	39499661	1.95044	1.29138
3	41397228	1.78886	1.1329
3	41551185	1.87937	1.22044
3	43263647	1.55176	0.91822
3	46325712	1.92354	1.26431
3	46351075	1.69417	1.04464
3	46409595	1.52706	0.897066
3	46432160	2.32143	1.69329
3	46476388	2.35491	1.7322
3	46766251	1.58935	0.950854
3	54668289	1.98847	1.33013
3	54892670	1.83539	1.17752
3	55118597	1.83228	1.17451
3	55183176	1.88253	1.22356
3	55220703	2.09992	1.4469
3	56024499	1.68973	1.04058
3	57006904	1.6084	0.967592
3	57365202	1.71195	1.06095
3	59327739	1.56064	0.925881
3	59582792	1.67144	1.02395
3	59667765	2.06123	1.40582
3	59702305	2.37706	1.75817
3	59728134	2.12802	1.4771
3	59802100	1.71652	1.06516
3	59865938	2.02216	1.36492
3	59922290	2.02045	1.36314
3	59989130	1.70083	1.05073
3	60080759	2.14374	1.49412
3	60088420	1.58365	0.94587
3	60098818	1.84417	1.18603
3	60132076	2.06322	1.40791
3	60159065	1.89802	1.23888
3	60229683	1.62532	0.982574
3	60899402	1.94125	1.2821
3	65972100	1.87098	1.2122
3	67209296	1.84229	1.1842
3	67360285	1.53312	0.902239
3	68912046	1.62379	0.981209
3	70687617	1.81185	1.15485
3	70848673	1.76118	1.10675
3	70873422	1.76628	1.11154
3	70926536	1.58119	0.943727
3	71036586	1.75468	1.10065
3	71954707	1.6568	1.01073
3	77108728	1.62712	0.984169
3	77817377	1.55847	0.924012
3	77832563	1.71727	1.06586
3	79746275	1.78778	1.13187
3	79753657	2.23456	1.59438
3	80369355	1.53215	0.901407
3	80879925	2.64714	2.09058
3	87587674	1.55954	0.924933
3	88093696	1.61247	0.971187
3	88234926	1.58496	0.947017
3	88274162	1.60292	0.962766
3	90772017	1.80276	1.14614
3	90919722	1.57274	0.936369
3	93004742	2.10386	1.45111
3	96027369	1.60918	0.968277
3	96039490	1.65885	1.01257
3	96219369	1.71918	1.06762
3	96330876	1.99763	1.33955
3	99741659	1.71123	1.06028
3	113417659	1.69571	1.04605
3	115529424	1.70869	1.05795
3	118650150	1.6651	1.01821
3	118788818	2.05825	1.40268
3	122962410	1.71169	1.06071
3	123895891	2.46536	1.86368
3	123965104	1.87378	1.21495
3	124040685	1.93721	1.27803
3	124076750	1.80659	1.1498
3	124174050	2.24932	1.61097
3	124229266	2.43589	1.82812
3	124240862	2.1944	1.54965
3	124326080	2.47391	1.87405
3	124381356	1.87977	1.22084
3	124389813	2.04252	1.38616
3	124427689	2.82117	2.32013
3	124478164	1.62603	0.983206
3	124514522	2.77249	2.25469
3	124582970	1.94078	1.28162
3	124638498	1.70646	1.0559
3	124728019	2.09947	1.44642
3	124753822	1.73933	1.08631
3	125040349	1.69047	1.04126
3	125106047	1.55267	0.919002
3	125162605	2.47524	1.87566
3	127051206	2.70713	2.16833
3	127163862	1.82178	1.16438
3	127243252	2.03187	1.37503
3	127278076	2.49413	1.89871
3	127312431	1.76298	1.10844
3	127386244	1.85185	1.1935
3	127549955	1.81734	1.16011
3	127647301	1.7493	1.09561
3	127738244	1.54979	0.916526
3	131317254	1.64447	0.999655
3	131779166	1.81315	1.15609
3	134177731	1.70105	1.05093
3	134234489	1.82907	1.17141
3	134276931	1.56427	0.929021
3	134455613	1.79616	1.13985
3	139303798	1.8896	1.23054
3	140462913	1.69105	1.04178
3	140507863	1.73625	1.08344
3	140588975	1.61166	0.970473
3	140766356	1.59423	0.95513
3	144580389	1.55439	0.920492
3	152055703	1.856	1.19754
3	152215311	2.02706	1.37001
3	155193238	2.23974	1.60019
3	155234918	2.4585	1.85537
3	155401522	1.80735	1.15053
3	156675577	1.63229	0.988772
3	158541060	1.56805	0.9323
3	158913604	1.71103	1.06011
3	162896843	1.75797	1.10374
3	163052199	1.53425	0.903202
3	163215957	2.15876	1.51048
3	166652427	1.7921	1.13598
3	166708081	1.83092	1.17319
3	166734113	2.07806	1.42361
3	166799096	1.74914	1.09546
3	167744460	1.58214	0.944553
3	169320053	1.72928	1.07697
3	169364617	1.63349	0.989847
3	169373159	1.98002	1.32147
3	169453504	2.08525	1.43125
3	169934025	1.63921	0.994948
3	175024895	1.54112	0.90908
3	188481721	1.61364	0.972217
3	199024628	1.64808	1.00289
3	199414730	2.07455	1.4199
3	202742238	1.71419	1.06302
3	205921564	2.86682	2.38235
3	205990757	1.84764	1.1894
3	206079200	2.15675	1.50829
3	209828840	1.69495	1.04535
3	209963559	1.84207	1.18399
3	211030722	1.88423	1.22524
3	211040877	2.38387	1.7662
3	211058926	2.29371	1.6614
3	216366304	1.61822	0.976275
3	216582253	1.85453	1.19611
3	219435703	1.77896	1.12351
3	219474491	2.01662	1.35917
3	219515525	1.73505	1.08233
3	221054947	1.68492	1.0362
3	222229863	1.90578	1.24658
4	5109410	1.83343	1.17562
4	5802149	1.70019	1.05015
4	13604628	2.18455	1.53877
4	13803848	1.67858	1.03042
4	17893751	1.53905	0.907307
4	17918870	1.664	1.01722
4	17944746	1.64146	0.996964
4	18651306	1.69061	1.04139
4	21142140	1.83771	1.17976
4	21178506	2.36909	1.7488
4	21287297	2.60023	2.03076
4	21397841	2.01458	1.35705
4	21474998	2.04018	1.38371
4	21546833	2.45462	1.85068
4	21592470	1.63807	0.99393
4	21632745	2.13538	1.48506
4	25595619	2.75837	2.23589
4	25655899	1.62452	0.981861
4	25768533	1.55745	0.923124
4	25778676	1.7016	1.05144
4	25808188	1.94705	1.28795
4	25894467	1.7737	1.11854
4	25950033	2.68973	2.14563
4	26007577	2.10932	1.45696
4	26034742	1.87075	1.21198
4	26061873	1.7991	1.14265
4	26090103	1.58257	0.944926
4	26203505	1.56714	0.931511
4	26271540	1.71489	1.06366
4	26311837	1.64683	1.00177
4	26767933	1.68223	1.03374
4	28380508	1.63374	0.990065
4	32133399	1.60255	0.962441
4	32178590	2.01664	1.35919
4	33881753	1.56768	0.931979
4	33955592	1.83631	1.17841
4	34030142	2.09339	1.43993
4	34137310	2.01626	1.3588
4	34178907	2.55674	1.9761
4	34216667	1.75689	1.10273
4	34334346	2.23044	1.58976
4	34409057	2.35943	1.73747
4	34559790	1.6757	1.02781
4	34620063	1.81497	1.15784
4	34673134	2.92502	2.46289
4	34714808	1.61542	0.973797
4	34903280	1.69541	1.04577
4	35887036	1.5705	0.934429
4	35944541	1.94294	1.2838
4	35956390	1.5831	0.945391
4	46355083	3.16713	2.81262
4	46498289	2.24835	1.60988
4	46673082	1.9228	1.26356
4	47483537	1.69134	1.04205
4	47486423	1.71466	1.06345
4	56547323	1.58825	0.94989
4	57134720	1.73241	1.07987
4	69937708	2.2712	1.63573
4	74701125	1.77014	1.11518
4	74788490	1.56307	0.927987
4	74930566	1.63727	0.993215
4	75216389	1.63674	0.992742
4	81418546	1.58134	0.943857
4	85099423	1.67833	1.0302
4	85172194	1.70239	1.05216
4	85333349	1.72261	1.07079
4	85391461	2.53128	1.94444
4	85446910	2.02432	1.36717
4	85999313	1.53731	0.905821
4	93383949	1.82672	1.16914
4	95019778	1.63105	0.987674
4	96046118	2.02377	1.36659
4	97054366	2.67622	2.12809
4	97853859	1.78689	1.13103
4	98869985	2.24208	1.60283
4	98887607	1.84743	1.1892
4	99021418	2.48448	1.88693
4	99164928	2.46003	1.85722
4	99190445	1.79403	1.13782
4	99224500	1.70398	1.05362
4	99352979	1.61393	0.972479
4	99687676	1.95031	1.29124
4	100878221	2.66009	2.10724
4	101026730	1.65825	1.01203
4	101376680	1.66279	1.01613
4	101410245	2.25839	1.62121
4	101482390	1.93633	1.27714
4	101506026	1.88858	1.22953
4	101594537	1.5367	0.905299
4	101603960	1.58266	0.945011
4	101928976	1.70229	1.05207
4	102118865	1.64589	1.00093
4	102170725	2.10864	1.45623
4	103791735	1.96471	1.30585
4	103815955	1.65713	1.01103
4	110248682	1.66392	1.01715
4	111571054	1.72136	1.06963
4	111666957	1.53676	0.90535
4	111679666	1.98201	1.32351
4	111724782	2.97415	2.53194
4	111739275	2.37622	1.75718
4	111989247	2.06036	1.4049
4	114497786	1.98263	1.32414
4	117207987	1.65813	1.01193
5	2401444	1.88586	1.22684
5	7219419	2.17917	1.53285
5	7450487	2.44018	1.83328
5	7476244	1.76815	1.11331
5	7695485	2.34706	1.72303
5	7981956	2.3753	1.7561
5	9325414	1.81843	1.16116
5	9372052	2.75973	2.23771
5	13168886	1.63888	0.994659
5	13758210	1.69794	1.04808
5	13818910	1.96889	1.31011
5	13860094	2.95123	2.49961
5	13905219	2.83676	2.34129
5	13952647	2.42237	1.81193
5	14005301	3.14084	2.77349
5	14054204	3.20765	2.87346
5	14090427	3.09409	2.70461
5	14144564	2.73556	2.20569
5	14847585	2.06567	1.4105
5	23139577	1.82583	1.16829
5	23210050	1.81429	1.15718
5	23254819	1.82851	1.17087
5	26950156	1.65139	1.00586
5	28527469	1.61879	0.976778
5	33817986	2.08148	1.42724
5	34105988	2.09462	1.44123
5	34112058	2.10882	1.45643
5	34131615	1.52941	0.899068
5	34174766	1.53889	0.907173
5	34942921	1.7883	1.13237
5	35078402	2.17518	1.52847
5	35255624	1.74498	1.09157
5	35660346	1.55437	0.920473
5	40668603	1.64999	1.0046
5	40713566	1.52591	0.896089
5	40915436	1.78944	1.13345
5	41192903	2.52793	1.9403
5	41339261	2.05959	1.40409
5	41357859	3.02975	2.61127
5	41410575	1.90472	1.24552
5	41436761	1.99526	1.3371
5	41468716	2.12934	1.47852
5	41674534	1.67807	1.02996
5	41841919	1.80426	1.14757
5	42006263	1.75568	1.10159
5	42231416	2.64184	2.08377
5	42384344	2.05633	1.40066
5	42400667	1.53288	0.902026
5	43746585	1.64794	1.00277
5	43894755	2.37375	1.75428
5	51283745	2.77501	2.25806
5	51327446	1.5733	0.936854
5	51360409	1.76992	1.11498
5	51442911	2.02831	1.37132
5	51691681	1.91801	1.25877
5	51934194	1.84291	1.18481
5	52088869	2.39565	1.78013
5	52108288	1.86397	1.20533
5	52269456	2.29119	1.65852
5	52344384	1.57621	0.939384
5	53854562	1.71005	1.0592
5	54017414	2.45225	1.84782
5	54102301	1.8879	1.22886
5	54113736	2.28431	1.65066
5	54151380	2.08472	1.43069
5	54254470	2.17201	1.52499
5	54471224	2.13858	1.48853
5	54546358	1.54551	0.912851
5	54580764	1.62209	0.979706
5	57233119	1.60368	0.963428
5	57338246	1.90072	1.24155
5	58154408	1.72391	1.072
5	58437263	1.9191	1.25986
5	58840557	1.72137	1.06965
5	58917824	1.77587	1.1206
5	58992351	1.74275	1.0895
5	59552281	2.16169	1.51368
5	59668815	1.79534	1.13907
5	59760979	1.6561	1.0101
5	60095985	1.75912	1.10482
5	60110981	1.63977	0.995451
5	60153281	1.84414	1.186
5	60225338	1.76596	1.11124
5	60257158	1.92841	1.26919
5	62151010	1.66844	1.02123
5	62164021	3.23464	2.91437
5	62203674	1.92636	1.26712
5	62258028	2.92028	2.45628
5	62300357	2.62905	2.0674
5	62330708	2.59328	2.02198
5	62420010	2.25863	1.62148
5	62475012	2.26514	1.62886
5	62544607	2.19712	1.55265
5	62563654	2.55293	1.97135
5	62654479	2.01939	1.36204
5	62754736	1.91737	1.25814
5	62770166	2.17394	1.52711
5	66954937	1.69531	1.04568
5	70452989	1.55041	0.917059
5	70640622	1.64368	0.99895
5	70893895	1.85211	1.19375
5	70967602	1.57116	0.934995
5	71007124	2.26746	1.63148
5	71130709	1.82655	1.16898
5	71216792	1.70744	1.0568
5	71514994	2.3087	1.6786
5	71603715	2.87166	2.389
5	71714562	1.82329	1.16584
5	71787717	2.39685	1.78155
5	71803533	1.73001	1.07765
5	71842179	2.26897	1.63321
5	71884621	2.01124	1.35359
5	71907513	1.65575	1.00978
5	72071980	2.26557	1.62935
5	72170456	2.22391	1.58245
5	72210153	2.08288	1.42873
5	72237814	1.93796	1.27878
5	72349065	1.71523	1.06397
5	74272314	2.05618	1.40049
5	74450987	1.6036	0.963359
5	74483852	1.82707	1.16948
5	74653364	1.7117	1.06073
5	74699774	2.04913	1.39309
5	74769997	2.05736	1.40174
5	75250622	1.90662	1.24741
5	75366095	1.68167	1.03323
5	75459769	2.22368	1.58219
5	77333909	1.57919	0.941982
5	78072063	1.61025	0.969221
5	78159875	1.539	0.90726
5	78179597	1.52755	0.897485
5	78445971	1.53445	0.903372
5	78494552	1.5543	0.920408
5	78521119	2.30782	1.67759
5	78600994	1.54083	0.908832
5	79905551	1.74105	1.08791
5	79954619	1.62277	0.980305
5	79982152	3.43179	3.22213
5	80011018	3.53274	3.38587
5	80049444	2.47064	1.87009
5	80107598	2.31708	1.68826
5	80146195	1.97515	1.31649
5	80175264	2.75175	2.22711
5	80225536	3.83145	3.89487
5	80247999	2.2022	1.55828
5	80346707	2.47198	1.87171
5	80440979	2.61882	2.05437
5	80558908	2.17442	1.52763
5	80681087	2.27559	1.64072
5	80803443	1.78882	1.13286
5	80839318	2.59624	2.02572
5	80872093	2.15031	1.50126
5	80911718	2.67696	2.12905
5	81030081	2.57277	1.99615
5	81038352	2.5503	1.96807
5	86470185	1.72527	1.07325
5	86500614	2.20862	1.56541
5	86537021	2.1986	1.5543
5	86576008	1.75676	1.1026
5	86658080	2.96938	2.52519
5	86726320	2.54895	1.96639
5	86740574	3.03689	2.62154
5	86770859	3.02958	2.61103
5	86810078	2.60731	2.03973
5	86850469	2.73756	2.20833
5	86891042	2.60797	2.04058
5	86902391	2.7326	2.20178
5	86988206	2.49026	1.89398
5	88482415	1.55525	0.921226
5	91168035	1.78814	1.13221
5	95197731	1.8755	1.21664
5	95259917	1.70202	1.05182
5	98344859	1.61127	0.970122
5	98451161	1.76406	1.10946
5	104401598	2.18326	1.53735
5	104423293	2.17766	1.53119
5	104454274	2.12045	1.46893
6	1134172	1.9919	1.33366
6	1174603	2.08073	1.42645
6	1304320	2.02207	1.36483
6	12199072	1.69559	1.04593
6	16585579	1.98991	1.33161
6	19161699	1.76515	1.11049
6	19179130	1.69186	1.04253
6	19861904	1.81704	1.15983
6	19904268	1.76745	1.11265
6	19914549	2.68001	2.133
6	19992254	2.58318	2.00924
6	20035776	1.93093	1.27172
6	20054672	3.04399	2.63178
6	20062308	2.16033	1.51219
6	20110817	2.86137	2.37488
6	20138686	1.62018	0.978013
6	20222258	1.64282	0.998182
6	20651517	2.13932	1.48933
6	20724201	1.75072	1.09694
6	20754034	2.40462	1.79077
6	20784776	1.71191	1.06091
6	20820193	1.69323	1.04378
6	20863113	2.34972	1.72613
6	20925329	1.57808	0.941012
6	20962993	2.2229	1.58133
6	20996208	3.14579	2.78083
6	21430012	2.25845	1.62128
6	21483106	1.5403	0.908376
6	21526049	2.36066	1.73892
6	23912970	1.53709	0.90563
6	25573702	1.71693	1.06554
6	28217861	1.78069	1.12515
6	28291393	1.90882	1.2496
6	29028621	1.60979	0.96882
6	31061674	2.38447	1.7669
6	31186329	1.61146	0.970293
6	31217615	2.50251	1.90898
6	31416704	1.98351	1.32504
6	31590979	2.55204	1.97023
6	33219065	1.99807	1.33999
6	33257749	2.08425	1.43019
6	33394951	1.87337	1.21455
6	33433806	2.52204	1.93301
6	33467474	2.64933	2.09339
6	33493183	3.20571	2.87053
6	33523447	2.517	1.9268
6	33543547	3.11379	2.73353
6	33556885	3.35715	3.10375
6	33601225	1.74478	1.09139
6	33632395	2.97976	2.53989
6	33679804	1.71802	1.06655
6	33736941	1.56477	0.929453
6	34228300	1.72734	1.07517
6	34256151	1.99155	1.3333
6	34399792	1.69273	1.04332
6	34442216	1.93067	1.27146
6	34614727	1.92814	1.26892
6	34630888	1.60661	0.966014
6	36626596	2.49969	1.90552
6	50026392	1.75405	1.10006
6	50058344	2.06002	1.40454
6	50094774	2.61203	2.04572
6	50127083	2.20008	1.55594
6	50226730	2.0306	1.3737
6	50257985	1.70923	1.05844
6	50334519	1.63742	0.993355
6	50396486	2.37588	1.75678
6	54261462	1.9272	1.26797
6	54417333	1.53164	0.900974
6	59199571	1.76156	1.10711
6	59255622	1.55397	0.920123
6	59467273	1.86193	1.20334
6	68034551	2.35671	1.73429
6	68481634	1.78378	1.12808
6	68565174	1.58596	0.947887
6	69387154	1.54591	0.913188
6	69624243	1.79205	1.13593
6	69798999	1.56322	0.928117
6	74351990	2.09091	1.43728
6	74540590	2.14219	1.49243
6	75058650	1.57793	0.940886
6	75417426	1.67278	1.02517
6	75425021	2.17696	1.53042
6	75531759	1.98537	1.32695
6	75598463	1.7058	1.05529
6	75764015	1.81096	1.15399
6	75777286	1.82864	1.171
6	77889198	1.70493	1.05449
6	78021388	2.31813	1.68947
6	78057202	2.93151	2.47195
6	78100725	2.32847	1.70143
6	78111034	2.81587	2.31296
6	78194522	1.62204	0.979663
6	78209559	1.70174	1.05157
6	78419032	1.70327	1.05297
6	78436367	2.29886	1.6673
6	78747847	2.34178	1.71688
6	79007752	2.37101	1.75106
6	79135069	2.58542	2.01207
6	79165093	3.48886	3.31418
6	79203136	2.45414	1.85009
6	79279291	2.64987	2.09408
6	79462560	2.18232	1.53632
6	79978198	2.12376	1.4725
6	79984051	1.80763	1.1508
6	80049848	1.69715	1.04736
6	80112019	2.26735	1.63137
6	80329411	1.78125	1.12568
6	80401585	2.49847	1.90402
6	80500075	2.12969	1.4789
6	80933418	2.17221	1.5252
6	80955916	2.43642	1.82876
6	80989420	1.87077	1.21199
6	83562872	1.67953	1.03129
6	85637777	1.66247	1.01584
6	87334912	1.62534	0.982591
6	87396538	1.93507	1.27588
6	88471549	1.56994	0.933941
6	89714648	2.0425	1.38614
6	89931132	2.29084	1.65812
6	90442390	1.75431	1.1003
6	90489563	1.56448	0.929209
6	90533769	1.72663	1.07451
6	90594282	2.30489	1.67422
6	90972566	1.76599	1.11127
6	91129020	1.55277	0.919094
6	92003603	1.67725	1.02922
6	92069817	1.99722	1.33912
6	93244050	1.6805	1.03217
6	95526357	1.56472	0.92941
6	97367612	1.71519	1.06394
6	102408077	1.55126	0.91779
6	102806840	1.97459	1.31592
6	108574730	1.8036	1.14695
6	114156003	1.65429	1.00847
6	114412055	1.55487	0.920902
6	115560281	1.7904	1.13437
7	5709865	1.63585	0.991947
7	6388864	1.55351	0.919727
7	6398411	2.37137	1.75148
7	6462964	1.94313	1.28399
7	6469003	2.353	1.72996
7	6491022	3.55402	3.42091
7	6512317	3.77661	3.79866
7	6525513	3.55253	3.41846
7	6554825	3.83422	3.89976
7	6607312	2.12447	1.47326
7	6658962	1.85121	1.19287
7	6704245	1.76166	1.1072
7	6765737	1.90498	1.24579
7	10195227	1.53976	0.907919
7	10254361	1.71464	1.06343
7	21143650	1.62708	0.984138
7	21169136	1.74429	1.09094
7	28210606	1.66961	1.0223
7	29205600	1.67007	1.02271
7	29783141	1.71869	1.06716
7	33450952	1.70522	1.05476
7	33470783	1.92197	1.26273
7	33506710	1.88826	1.22922
7	33954832	1.73233	1.0798
7	33988352	1.87991	1.22098
7	38873910	1.6955	1.04585
7	42907174	1.92055	1.26131
7	44271809	1.81167	1.15467
7	44326629	1.80204	1.14546
7	48196131	1.79028	1.13425
7	48378412	1.61634	0.974608
7	48729602	1.54347	0.911093
7	48811214	1.6737	1.026
7	48854441	1.55582	0.921725
7	48887292	2.21892	1.57688
7	49009028	1.61923	0.977165
7	49130282	1.72611	1.07403
7	49840146	1.79394	1.13774
7	49903448	1.62574	0.982944
7	49931288	1.84045	1.18242
7	49992029	2.02963	1.3727
7	50151860	1.63282	0.989246
7	54213009	2.24813	1.60963
7	54349780	1.64606	1.00108
7	54373868	1.60533	0.96489
7	54819019	1.76013	1.10577
7	55689596	1.53908	0.907331
7	55726352	1.99747	1.33938
7	55772706	1.53133	0.900707
7	55863964	3.04971	2.64004
7	55894622	3.11291	2.73223
7	55903297	2.51068	1.91902
7	55979309	1.91846	1.25922
7	56008911	1.95605	1.29706
7	56039419	1.98689	1.32851
7	56115836	2.19565	1.55103
7	56184926	1.60781	0.967069
7	56414963	1.69614	1.04644
7	56440396	1.99988	1.34186
7	56498489	2.86118	2.37462
7	56561402	2.15639	1.50789
7	56757462	1.89485	1.23573
7	59377428	1.92719	1.26796
7	60065258	1.93348	1.27427
7	62858695	1.60605	0.965522
7	64331130	1.53646	0.905086
7	67380909	1.64107	0.996611
7	67422483	1.80793	1.15108
7	71306855	2.04966	1.39365
7	71889975	1.7261	1.07402
7	74877921	1.96867	1.30989
7	74925794	1.64464	0.99981
7	74949488	2.74775	2.22181
7	74955459	2.89099	2.41563
7	74990531	2.84568	2.35343
7	75040760	1.99032	1.33203
7	75338991	1.65896	1.01268
7	79999721	1.68934	1.04022
7	85246046	1.76283	1.1083
7	87570569	2.28339	1.64961
7	87648044	1.57226	0.935954
7	91979256	1.7518	1.09795
7	91993631	1.70573	1.05523
7	92019787	1.6365	0.99253
7	92154821	2.30925	1.67923
7	92202780	2.56699	1.98892
7	97922358	1.76893	1.11404
7	98213366	1.53867	0.906978
8	4720619	2.13332	1.48283
8	14918285	1.72375	1.07185
8	14966839	1.74866	1.09501
8	21457414	1.61944	0.977356
8	23520964	1.64886	1.00359
8	26991459	2.24781	1.60927
8	30902908	1.5564	0.922222
8	34967605	1.67891	1.03073
8	35134129	1.59881	0.959146
8	35187823	1.63599	0.992071
8	35235043	2.15618	1.50766
8	35268249	2.82894	2.33066
8	35299284	1.84744	1.18921
8	43279409	1.53966	0.907831
8	43530309	1.57756	0.94056
8	43625574	1.82304	1.16559
8	43758011	1.60443	0.964089
8	47354950	1.72764	1.07545
8	47402732	2.61645	2.05134
8	47509991	2.27315	1.63795
8	47596948	1.76242	1.10791
8	50592653	1.67768	1.02961
8	52036911	1.55963	0.925008
8	52630083	1.97972	1.32116
8	67175205	2.36816	1.74771
8	67229097	1.8051	1.14838
8	67283077	2.30868	1.67858
8	74020116	1.69185	1.04251
8	75443299	1.57509	0.938414
8	75468303	1.65392	1.00814
8	75571944	1.90121	1.24204
8	79634751	1.87797	1.21907
8	79786229	1.77109	1.11608
8	79867272	1.67168	1.02417
8	79908874	1.74412	1.09078
8	83290156	1.80195	1.14537
8	87688547	1.58325	0.945519
8	87897252	1.78136	1.12579
9	1867526	1.78106	1.12551
9	1906814	1.69148	1.04218
9	1967037	1.98193	1.32342
9	2004658	1.66615	1.01916
9	5721720	1.69224	1.04287
9	7180950	1.58674	0.948571
9	7429428	2.23458	1.5944
9	7456556	1.83771	1.17977
9	7486802	2.02479	1.36765
9	7519354	1.82075	1.16339
9	7553221	1.53463	0.903525
9	8392706	1.62489	0.982193
9	11850405	1.79908	1.14263
9	11975945	1.67091	1.02347
9	12063734	1.61494	0.973367
9	12194104	2.26722	1.63122
9	12213523	2.13901	1.48898
9	16501736	1.59283	0.953905
9	18707691	1.5432	0.910869
9	18716273	2.21889	1.57685
9	20253836	1.60827	0.967473
9	20365558	2.3523	1.72915
9	20392967	2.6633	2.11138
9	20427721	2.07678	1.42225
9	20472060	1.6974	1.04759
9	20501390	1.81818	1.16092
9	20543487	1.66119	1.01469
9	20732001	1.63265	0.989093
9	20792790	1.73206	1.07955
9	20864703	1.59568	0.956398
9	20901960	2.23417	1.59394
9	21030569	2.14742	1.49812
9	21090039	1.53379	0.902809
9	21151026	1.86457	1.20591
9	26925689	1.64253	0.997917
9	29123431	3.13523	2.76518
9	29172599	2.35269	1.72959
9	29235012	1.59051	0.951872
9	31207554	1.53132	0.900702
9	31325279	1.57746	0.940476
9	38145319	1.69011	1.04093
9	38205324	1.75624	1.10211
9	38368203	1.67517	1.02733
9	38409588	1.69112	1.04185
9	45431948	2.04005	1.38357
9	45451816	1.66084	1.01437
9	45711860	1.85221	1.19385
9	45782207	1.63657	0.992591
9	46077612	1.61291	0.971578
9	47672898	2.05934	1.40383
9	50472159	2.08446	1.43041
9	51575402	1.64927	1.00396
9	51592967	2.03597	1.37931
9	51636301	2.35926	1.73728
9	51711414	2.16522	1.51755
9	51820136	3.07441	2.67588
9	52643203	2.09161	1.43802
9	52823169	1.92447	1.26523
9	53055485	1.76116	1.10673
9	56719342	1.67148	1.02398
9	56966645	2.05532	1.39959
9	57016289	1.60331	0.963103
9	57146343	1.526	0.896164
9	57175408	2.203	1.55917
9	57333616	1.82553	1.168
9	59468870	2.12322	1.47191
9	59527275	1.69607	1.04637
9	59540633	2.01244	1.35483
9	59659658	1.70399	1.05363
9	59691403	1.90262	1.24344
9	59770374	1.52903	0.898744
9	59778487	1.95811	1.29915
9	59842444	1.99994	1.34193
9	59932452	1.68062	1.03228
9	60049767	1.60009	0.960277
9	60138992	2.04195	1.38556
9	60167949	1.84407	1.18594
9	60216943	2.35734	1.73503
9	60285354	3.42264	3.20749
9	60413311	2.14408	1.49449
9	60498685	3.07638	2.67875
9	60523758	2.56457	1.98589
9	60565647	2.14865	1.49946
9	61031559	1.8173	1.16008
9	61123411	1.89111	1.23203
9	61608126	1.78268	1.12704
9	61853249	2.05938	1.40387
9	61863469	1.72953	1.0772
9	61904288	1.52473	0.895077
9	74072406	1.56372	0.92855
9	77619742	1.99466	1.33649
9	78663892	1.57131	0.935132
9	80781440	1.66171	1.01516
9	81046456	2.14117	1.49133
9	82155188	1.79811	1.1417
9	82992075	1.81379	1.15671
9	89207981	1.55914	0.924584
9	89706814	1.5708	0.934683
9	89746681	1.53824	0.906616
9	90165692	1.65525	1.00933
9	90246233	2.0766	1.42207
9	91939451	1.55664	0.922425
10	3881451	1.91229	1.25306
10	3979769	1.95336	1.29434
10	4010845	1.61635	0.974617
10	10010195	1.59864	0.959004
10	10232484	1.58715	0.948926
10	11356894	1.68023	1.03192
10	12245035	1.96496	1.3061
10	12301677	1.62993	0.986675
10	12476508	1.99789	1.33981
10	18477087	1.52362	0.894137
10	18607317	1.98425	1.3258
10	18625137	1.80999	1.15306
10	18707689	1.79615	1.13983
10	21363789	1.85398	1.19557
10	30618253	1.53676	0.90535
10	30674002	2.36719	1.74658
10	33565932	1.83774	1.17979
10	36238012	1.79197	1.13586
10	42242344	1.56354	0.928388
10	42279765	1.59292	0.953979
10	43778374	1.57434	0.937762
10	48194900	1.54211	0.909931
10	48372312	1.84714	1.18892
10	48397749	2.0759	1.42133
10	48434642	1.723	1.07115
10	48552870	1.67155	1.02405
10	48665144	1.6501	1.0047
10	49382496	1.52946	0.899108
10	49721102	1.52998	0.899554
10	49755696	1.83516	1.17729
10	49835944	1.56411	0.928886
10	49876303	2.21649	1.57418
10	49914859	2.94637	2.49278
10	49993899	2.81532	2.31222
10	50003887	3.03469	2.61838
10	50265265	1.74492	1.09152
10	50290499	1.90014	1.24097
10	50601236	2.00335	1.34544
10	50743024	1.63726	0.993209
10	50790253	1.67965	1.0314
10	50859939	2.16477	1.51705
10	52844259	1.64033	0.995954
10	60783479	1.72876	1.07649
10	60943739	1.72055	1.06889
10	65320713	1.53124	0.90063
10	69311273	1.5905	0.951862
10	69397854	3.09234	2.70206
10	69516727	1.62929	0.9861
10	69596499	2.08301	1.42887
10	69913567	2.60757	2.04007
10	70022746	2.74865	2.223
10	70061445	4.53085	5.23102
10	70101374	2.52217	1.93317
10	73906302	1.59171	0.952924
10	73978995	1.73561	1.08285
10	74078020	1.67463	1.02684
10	77868642	1.6004	0.960548
10	79416539	1.58142	0.94393
10	79439406	1.55625	0.922094
10	79471013	1.54847	0.915389
10	79494339	2.37663	1.75767
10	79514614	2.4683	1.86723
10	79574706	1.7489	1.09524
10	79713068	1.6087	0.967855
10	79746530	2.1356	1.4853
10	79908837	2.47657	1.87729
10	79986413	2.10285	1.45003
10	83762939	2.08177	1.42755
10	84678999	1.71164	1.06066
11	3564294	1.60561	0.965134
11	3878609	1.71238	1.06134
11	4045712	1.75677	1.10261
11	4064066	2.85355	2.36418
11	4108306	1.92018	1.26094
11	4140702	2.16082	1.51274
11	4181127	2.63846	2.07944
11	4256308	2.45931	1.85635
11	4273604	1.66136	1.01484
11	7577239	1.84293	1.18483
11	7772932	1.63396	0.990262
11	7858660	1.78695	1.13109
11	11593659	1.53533	0.904124
11	11913179	1.64367	0.998942
11	12161000	1.59326	0.954281
11	12220214	2.11984	1.46827
11	25104680	1.70288	1.05262
11	25329667	1.98753	1.32917
11	29248974	2.07842	1.424
11	31003269	1.70448	1.05408
11	31171790	1.90199	1.24281
11	31231117	1.67306	1.02541
11	31280002	2.48757	1.89069
11	31373661	2.36255	1.74113
11	31423452	1.79634	1.14002
11	31662924	1.82454	1.16704
11	32191958	1.92329	1.26406
11	32423426	2.65692	2.10315
11	34434936	1.60436	0.964027
11	34726544	1.99414	1.33595
11	34852341	1.72821	1.07597
11	34885663	2.18193	1.53588
11	34912278	1.64966	1.00431
11	35133720	2.31121	1.6815
11	36428753	1.66456	1.01773
11	36830502	1.59513	0.955921
11	37259770	1.68951	1.04038
11	38778299	1.52584	0.896028
11	40490598	1.72456	1.0726
11	43937146	1.75877	1.10448
11	49142365	1.7534	1.09945
11	55424447	1.66252	1.01588
11	55566356	1.99858	1.34052
11	55703185	1.8464	1.1882
11	55709006	1.79294	1.13678
11	57292356	1.87486	1.21601
11	57945746	1.61425	0.972762
12	2909782	1.65877	1.0125
12	2916395	1.79485	1.1386
12	2969214	1.72913	1.07682
12	3371387	1.6295	0.986293
12	5039092	1.65082	1.00535
12	5215137	2.55401	1.97269
12	5253252	1.70256	1.05232
12	7253311	1.6115	0.970327
12	7287113	1.61626	0.974538
12	7295374	1.5328	0.901963
12	8171084	1.54656	0.913751
12	8295778	1.71665	1.06529
12	10622981	1.98218	1.32368
12	12457790	1.58336	0.94562
12	13839745	1.59541	0.956165
12	14107052	1.71153	1.06056
12	16751702	2.00176	1.3438
12	16892733	1.57397	0.937443
12	20756923	2.38134	1.76321
12	20789836	1.90345	1.24426
12	20846181	2.0907	1.43705
12	20952545	1.82133	1.16395
12	21034475	2.70539	2.16606
12	21458143	1.55526	0.921242
12	23358257	1.7129	1.06183
12	23490293	2.43964	1.83263
12	23608111	1.92848	1.26926
12	23862315	2.37749	1.75868
12	24443913	1.52685	0.896885
12	24530558	2.19402	1.54922
12	24668994	1.57518	0.938488
12	24778202	2.44248	1.83605
12	27198758	1.54236	0.910147
12	29607410	1.53452	0.903433
12	30617531	2.11182	1.45965
12	35569157	1.5937	0.954661
12	35621908	2.28781	1.65466
12	35657329	2.75718	2.23432
12	35693843	1.68927	1.04016
12	35789583	2.4706	1.87003
12	35842247	2.14863	1.49944
12	41175802	1.55529	0.921268
12	41429961	1.57943	0.94219
12	41603813	1.97809	1.31949
12	41778445	1.80197	1.14539
12	43792253	1.78337	1.12769
12	45839116	1.70345	1.05313
12	45881414	2.11302	1.46094
12	45953619	1.68256	1.03404
12	46095181	1.94132	1.28217
12	50167082	1.75678	1.10262
12	50807557	1.59728	0.957808
12	50854706	1.97255	1.31384
12	50883489	1.52909	0.898793
12	51067973	2.48932	1.89283
12	51150413	1.91143	1.25221
12	51161421	1.61117	0.970034
12	54847345	1.54726	0.914347
12	58698196	1.69439	1.04483
12	61761217	1.83018	1.17248
12	61934079	1.71685	1.06547
12	61965402	1.94931	1.29024
12	61978177	1.94756	1.28846
12	62421420	1.54996	0.916673
12	62714075	2.64962	2.09377
12	62832768	2.03658	1.37995
12	62862234	1.63825	0.994096
12	63857573	1.66354	1.0168
12	63926649	1.63425	0.990523
12	63940427	2.51439	1.92359
12	63960016	3.18749	2.84311
12	64036473	1.73381	1.08117
12	64115949	1.68748	1.03852
12	64120100	2.42143	1.8108
12	64353071	1.57024	0.9342
12	66011848	1.80579	1.14904
12	66068784	2.10875	1.45635
12	66145017	1.74202	1.08882
12	66195370	1.55233	0.918709
12	67111628	1.96513	1.30628
12	67385979	1.69234	1.04296
12	67611542	1.95702	1.29805
12	67673801	1.79637	1.14004
12	67841347	1.80069	1.14417
12	68105355	1.53712	0.905658
12	69933428	1.65173	1.00617
12	70099620	1.76259	1.10808
12	70136063	1.81673	1.15952
12	75471730	1.62678	0.983869
13	2147436	1.52795	0.897825
13	2266864	1.57649	0.939633
13	2338270	1.5339	0.902902
13	6055685	1.95167	1.29262
13	6090017	1.89844	1.23929
13	6202204	1.68666	1.03778
13	6217701	2.03049	1.37359
13	8432801	1.94389	1.28476
13	8520988	1.63501	0.991197
13	8576423	2.38642	1.76921
13	8644706	2.02438	1.36723
13	8735920	1.97383	1.31515
13	8754441	2.65048	2.09487
13	8877374	2.50119	1.90736
13	8894670	1.7394	1.08638
13	11139744	1.69539	1.04575
13	14784232	2.1454	1.49592
13	14873035	1.90368	1.24449
13	15025046	1.71186	1.06087
13	15056783	1.84904	1.19076
13	17378779	1.97949	1.32093
13	17511983	1.58441	0.946535
13	19805906	1.63282	0.989248
13	21549175	1.67825	1.03013
13	21664236	1.52832	0.898141
13	21673888	1.73012	1.07775
13	24346362	1.7832	1.12753
13	25267400	1.96184	1.30294
13	25288371	1.75102	1.09723
13	25352919	1.93717	1.27799
13	26583175	1.68625	1.03741
13	28278989	1.55256	0.918914
13	28520241	1.8439	1.18577
13	30209630	1.55067	0.91728
13	30666704	1.61784	0.975934
13	31454137	2.02657	1.3695
13	31565460	1.71862	1.0671
13	31614037	1.53157	0.900909
13	31931003	1.79504	1.13878
13	33703295	1.93565	1.27646
13	33949200	1.65534	1.00942
13	34513412	2.8017	2.29385
13	34530043	2.00461	1.34674
13	38033684	2.02177	1.36452
13	38302687	1.60237	0.96228
13	38558519	1.89616	1.23703
13	40125572	1.79743	1.14106
13	40626741	1.96758	1.30877
13	40838978	1.96143	1.30252
13	44178829	2.24126	1.6019
13	47875474	1.63617	0.992233
13	48147260	2.5365	1.95091
13	48264810	2.38889	1.77213
13	48303384	2.96158	2.51418
13	48338790	2.21247	1.56969
13	48367950	3.78516	3.81358
13	48400700	2.82274	2.32226
13	48493120	3.58821	3.47761
13	48553033	2.73931	2.21065
13	48585628	2.00702	1.34923
13	48768085	1.54272	0.91045
13	48832966	2.04755	1.39143
13	48968332	2.93272	2.47365
13	49006951	1.99008	1.33178
13	49140884	1.98978	1.33147
13	52893203	1.64381	0.999068
13	52962246	1.70218	1.05197
13	53008906	2.2551	1.6175
13	53076283	3.65383	3.58778
13	53111186	3.20546	2.87016
13	53173647	2.72355	2.18987
13	53208719	2.53205	1.94539
13	53251486	2.67181	2.12238
13	53266915	2.24186	1.60257
13	53410035	1.7134	1.06228
13	53476777	3.00802	2.58012
13	53482731	2.26231	1.62565
13	53535457	2.66104	2.10846
13	53554198	1.9145	1.25527
13	55057441	1.65878	1.01252
13	56154513	2.57698	2.00144
13	56284007	2.06871	1.41371
13	56327133	2.10431	1.45159
13	56349805	1.98655	1.32816
13	56393306	1.93514	1.27594
13	56428019	2.04793	1.39183
13	56502268	1.90683	1.24762
13	56574141	2.28813	1.65502
13	57815790	1.77021	1.11525
13	57961157	2.25606	1.61859
13	58023662	1.56948	0.933543
13	64639487	1.87068	1.21191
13	64810917	1.84465	1.18649
13	65006302	1.79445	1.13822
13	65037390	1.84297	1.18487
13	65160636	1.81087	1.15391
13	65479991	3.07495	2.67668
13	65840975	1.72462	1.07265
13	65894789	1.95074	1.29168
13	66077976	1.54437	0.911866
13	66225198	1.52854	0.898323
13	68347344	1.66022	1.01381
13	69068686	2.13598	1.48571
13	69181790	1.53597	0.904671
13	69298900	2.16388	1.51607
13	69774865	1.53398	0.902971
13	75811267	1.77732	1.12197
13	75826649	1.85477	1.19635
13	75837748	1.759	1.1047
13	75933100	1.61112	0.969996
13	76019103	2.26462	1.62827
13	80717477	1.59824	0.958651
13	80727099	2.17991	1.53366
13	80744805	1.90039	1.24123
13	80797350	1.58776	0.949463
13	80856600	1.52412	0.894564
13	80920190	1.84582	1.18763
13	81349148	1.94995	1.29088
14	1460615	1.59015	0.951555
14	1634267	1.57764	0.940636
14	1803116	1.85144	1.1931
14	2221644	1.53505	0.903888
14	5376624	1.55856	0.924082
14	6208692	1.89833	1.23919
14	6331497	1.60867	0.967835
14	6570226	1.58164	0.944118
14	6837170	1.52461	0.894983
14	7762672	1.9928	1.33458
14	7862947	2.14176	1.49197
14	8018452	2.29111	1.65843
14	8023898	3.02004	2.59732
14	16485207	1.78023	1.12472
14	17403410	1.61081	0.969723
14	17773322	1.71314	1.06204
14	17787859	1.61137	0.97021
14	19460436	1.66904	1.02178
14	19540297	2.98995	2.55436
14	19579447	1.55732	0.923018
14	19615508	3.07932	2.68303
14	19647418	1.92352	1.26428
14	19714380	1.80388	1.14722
14	19813484	1.5422	0.910009
14	20851964	1.57735	0.940379
14	20991970	1.72324	1.07138
14	21076653	1.79196	1.13585
14	21090258	1.89588	1.23676
14	21157715	2.31066	1.68086
14	21440623	2.33632	1.71053
14	21493053	1.58828	0.94992
14	21568696	2.08337	1.42926
14	21634891	1.88881	1.22976
14	22483338	2.13497	1.48461
14	22515961	1.53941	0.907616
14	22574104	1.97191	1.31319
14	23867834	1.56178	0.92687
14	24274361	1.65402	1.00823
14	28147316	1.56529	0.929904
14	39731908	2.10215	1.44928
14	39769021	2.25603	1.61854
14	39826395	1.67052	1.02312
14	39988306	1.57656	0.939696
14	40030942	2.81942	2.31776
14	40097165	1.83095	1.17323
14	40378659	2.44869	1.84352
14	40456602	2.1029	1.45009
14	42151191	1.55238	0.918755
14	44022454	1.58954	0.951024
14	46374097	1.62606	0.983233
14	55462964	1.64112	0.996658
14	55881719	1.99485	1.33668
14	55922451	1.67526	1.02741
14	56038429	1.81773	1.16049
14	56137909	1.77863	1.1232
14	56316175	1.83151	1.17377
14	56372723	2.17961	1.53334
14	56451397	1.64586	1.0009
14	56659417	1.80188	1.1453
15	3206276	2.19237	1.54741
15	3462742	2.50168	1.90797
15	3706790	2.35383	1.73093
15	3805470	1.69167	1.04235
15	3875564	1.64635	1.00134
15	3968244	2.38789	1.77095
15	3986120	2.1169	1.46511
15	4042697	2.18662	1.54106
15	4375945	1.57674	0.939846
15	4407772	2.00888	1.35115
15	4443619	1.81123	1.15425
15	9235338	2.0824	1.42823
15	9260275	1.67966	1.03141
15	9461601	2.0539	1.3981
15	9537371	2.50634	1.91368
15	9570490	2.04664	1.39047
15	9609032	1.73813	1.0852
15	9899803	2.23679	1.59688
15	10104878	2.8472	2.35551
15	10112561	2.31276	1.68328
15	10253708	1.70071	1.05063
15	10289072	2.19908	1.55483
15	10562918	2.50927	1.91729
15	10582093	2.41907	1.80799
15	10656036	1.79666	1.14032
15	11698692	2.05274	1.39688
15	12090711	1.54922	0.916035
15	12465665	1.70652	1.05595
15	17393768	1.68999	1.04081
15	19338594	1.78296	1.1273
15	19520001	1.59354	0.954524
15	19548621	2.86234	2.3762
15	19607284	1.69076	1.04152
15	19673696	1.75229	1.09841
15	19896151	1.62168	0.97934
15	19913859	1.54837	0.915307
15	21448285	1.53014	0.899689
15	29363062	3.28917	2.99791
15	29440400	2.33306	1.70675
15	29495444	1.72276	1.07093
15	29563594	2.15975	1.51157
15	29638128	2.05621	1.40053
15	29703305	3.04539	2.6338
15	29749473	2.5983	2.02833
15	29803786	2.00331	1.3454
15	29810217	3.42354	3.20893
15	29866252	2.04134	1.38493
15	33931575	2.31889	1.69035
15	36038454	1.78453	1.12879
15	42930293	1.84833	1.19007
15	46184316	1.81239	1.15537
15	54948298	1.81173	1.15472
15	56648599	2.0617	1.40632
15	56988645	1.96532	1.30648
15	63232034	1.91909	1.25985
15	63322132	1.54318	0.910844
15	64053401	1.53076	0.900217
15	68097720	1.52723	0.897211
15	68270818	2.75688	2.23391
15	70153586	1.52463	0.894996
15	71858906	1.70298	1.0527
15	74146128	1.95004	1.29097
15	74213723	2.56465	1.98598
15	74234098	1.64445	0.999642
15	74347537	2.32673	1.69941
15	74407015	1.94593	1.28682
15	74499985	1.84474	1.18659
15	74924722	2.17199	1.52497
15	74988004	1.69592	1.04624
15	75721147	2.01296	1.35538
15	75936079	2.36985	1.74969
15	76144260	1.77605	1.12076
15	76166843	1.81814	1.16088
15	76197457	2.48617	1.88899
15	76212569	2.75069	2.2257
15	76267335	2.22289	1.58131
15	76398235	2.45517	1.85134
15	76646894	2.06307	1.40776
15	76716960	1.84573	1.18754
16	1164994	1.7083	1.05759
16	3075463	1.63274	0.989174
16	3522005	1.83387	1.17604
16	12004328	1.8235	1.16604
16	12082875	1.78046	1.12493
16	12261900	1.54079	0.908794
16	12408043	1.72992	1.07756
16	12523192	1.61058	0.969513
16	12844034	1.98992	1.33162
16	12923129	1.99599	1.33786
16	13062873	1.91716	1.25792
16	16053539	1.88056	1.22162
16	17786090	2.52688	1.939
16	17848564	1.85078	1.19246
16	17881653	2.05976	1.40426
16	17932782	1.78549	1.1297
16	18050384	1.94385	1.28472
16	18081125	2.0437	1.3874
16	18186560	1.68577	1.03696
16	18271933	2.01633	1.35887
16	18335075	2.51545	1.92488
16	18555206	1.65312	1.00742
16	18589068	1.62942	0.986223
16	26341646	1.65706	1.01096
16	26368652	2.7264	2.19362
16	26437890	3.05961	2.65438
16	26485589	2.08782	1.43398
16	26519987	2.32684	1.69954
16	26667241	2.41722	1.80578
16	26710251	2.40449	1.79062
16	26834739	2.0898	1.43609
16	26874495	1.75015	1.09641
16	30236285	1.71303	1.06195
16	30279813	2.1375	1.48735
16	30847022	1.57701	0.940087
16	30886595	2.96177	2.51446
16	30922730	2.12306	1.47174
16	30948356	2.91608	2.45043
16	30990027	1.93294	1.27373
16	31068097	2.71843	2.18314
16	31134853	1.96911	1.31033
16	31147411	1.74425	1.0909
16	31472581	1.55811	0.923702
16	35607373	1.54196	0.909804
16	35633299	1.82721	1.16961
16	37331737	1.70366	1.05332
16	37359778	1.63955	0.995254
16	39827580	2.34836	1.72454
16	39835306	1.5403	0.908379
16	41680378	1.59494	0.955748
16	41755334	1.85876	1.20024
16	42811161	1.65311	1.00741
16	47864819	1.62211	0.979723
16	48013150	2.19763	1.55323
16	48774296	1.74563	1.09219
16	48817658	1.94157	1.28242
16	48848195	1.85422	1.19581
16	48899276	1.92092	1.26168
16	48952353	2.83723	2.34193
16	48990500	2.06984	1.4149
16	49007700	2.22082	1.579
16	49093279	1.64793	1.00276
16	49202552	1.79329	1.13712
16	49624463	1.87567	1.21681
16	50651692	1.65827	1.01206
16	54092131	1.91666	1.25743
16	54110779	1.61199	0.970761
17	4534528	1.69877	1.04884
17	4741703	2.34527	1.72095
17	4778025	2.73409	2.20375
17	4822132	2.83816	2.34319
17	4867509	2.61083	2.0442
17	4884323	2.26861	1.63279
17	5173182	1.66792	1.02076
17	15505231	1.62685	0.983933
17	15523107	1.64822	1.00302
17	18602830	1.53835	0.906709
17	19105246	1.95189	1.29284
17	30423316	2.55437	1.97314
17	30441923	1.79201	1.1359
17	30581082	2.2461	1.60735
17	30600196	1.99692	1.33881
17	30637977	1.65666	1.0106
17	32647968	1.90733	1.24812
17	33337394	2.10544	1.4528
17	33370527	1.57572	0.938958
17	33399499	1.79517	1.1389
17	33670501	2.39993	1.7852
17	34554883	1.61119	0.970053
17	34643083	1.55723	0.922937
17	34661256	2.08409	1.43002
17	35515134	1.68926	1.04015
17	36336949	2.28018	1.64595
17	37497388	1.5359	0.904614
17	39341368	2.00062	1.34262
17	39405453	1.72778	1.07557
17	39432996	1.56517	0.929802
17	39629513	1.82142	1.16404
17	39689871	1.62692	0.98399
17	39729895	1.6902	1.04101
17	39766291	1.64299	0.998334
17	39846695	1.58238	0.94476
17	39945000	1.6325	0.98896
17	39999070	1.90194	1.24276
17	40092264	1.62556	0.982789
17	40123170	2.45223	1.84779
17	40165833	2.6221	2.05854
17	40215558	1.53236	0.901589
17	40242766	1.83348	1.17567
17	40386689	1.63215	0.988647
17	43464556	1.57513	0.938446
17	44695000	1.79811	1.1417
17	44797845	1.70589	1.05538
17	45120705	2.00596	1.34813
17	47426979	1.54351	0.911127
17	49863839	1.79379	1.13759
17	55135532	1.68843	1.03939
17	57474777	1.88467	1.22567
17	60377027	1.55066	0.917276
17	60505164	1.58609	0.948004
17	63803485	2.70626	2.1672
17	63851892	1.86267	1.20406
17	63923730	2.12096	1.46948
17	63961031	1.899	1.23985
17	64004958	1.85826	1.19975
17	64398327	2.03578	1.37911
17	65134183	1.64335	0.998655
17	70924123	1.62475	0.982065
18	4525994	1.61278	0.971456
18	4732026	1.60312	0.962936
18	9654707	1.61911	0.977058
18	9790179	1.56305	0.927968
18	10051289	1.86264	1.20403
18	10123282	1.92605	1.26682
18	10178320	1.7094	1.05861
18	10203183	2.7733	2.25578
18	11581197	1.62186	0.979498
18	14847710	1.9098	1.25058
18	14912352	1.7309	1.07847
18	15675521	1.67407	1.02633
18	15829932	1.78212	1.12651
18	15944550	1.89256	1.23346
18	15981754	1.91537	1.25614
18	16192475	1.62279	0.980324
18	21289310	1.79807	1.14167
18	21432956	2.99776	2.56548
18	21446554	1.78311	1.12745
18	30323329	1.85083	1.19251
18	30436530	1.94509	1.28598
18	30477834	1.58474	0.946826
18	30571231	1.7618	1.10733
18	30609238	2.14301	1.49333
18	30658559	1.61971	0.977597
18	30682003	1.94553	1.28641
18	30706077	1.78625	1.13042
18	30839852	2.27697	1.64229
18	30930994	1.75701	1.10283
18	31052392	1.77984	1.12435
18	31059794	2.5027	1.90921
18	31130098	2.03708	1.38047
18	31172865	1.99505	1.33689
18	31226812	2.39321	1.77724
18	31312697	1.95269	1.29365
18	31361542	1.72892	1.07664
18	31448577	1.60685	0.966227
18	31557830	1.99765	1.33956
18	31640130	1.60733	0.966645
18	32188990	1.5488	0.915674
18	33825500	1.82545	1.16791
18	33840716	1.95716	1.29819
18	34059114	1.67871	1.03054
18	34075845	1.76475	1.1101
18	34258264	1.65596	1.00997
18	36824531	1.61511	0.973519
18	37492852	1.59511	0.955899
18	38526532	1.6076	0.96689
18	39178381	1.912	1.25277
18	39242605	1.5723	0.935991
18	46704714	1.86306	1.20444
18	57017568	1.57208	0.935801
18	59441058	2.4049	1.79111
18	59799782	1.76339	1.10882
18	62035000	2.21735	1.57513
18	62062709	2.03929	1.38278
18	62097248	2.18043	1.53423
18	62132524	1.54456	0.912031
18	62197176	2.6666	2.11565
18	62242595	2.133	1.48248
18	66421917	1.6078	0.967064
19	9421410	1.60675	0.966141
19	10112231	1.59655	0.957168
19	12712500	1.76991	1.11497
19	20831033	1.59839	0.958778
19	20870173	1.88603	1.22702
19	21279552	1.8528	1.19443
19	21356863	1.82889	1.17124
19	21444780	2.61263	2.04649
19	21486164	1.59946	0.959724
19	21542256	1.79253	1.13639
19	22023369	1.609	0.968119
19	28086791	1.60687	0.966246
19	40151043	2.09336	1.43989
19	40446247	1.7936	1.13741
19	40476294	1.62069	0.978462
19	40644216	1.61308	0.971726
19	41544504	1.61454	0.973019
[truncated: 175 more rows]

## Sheet: S9
S9: XPEHH(a)-5%
CHR	POSITION	XPEHH	LOGPVALUE
1	5401708	2.01973	1.3624
1	5843188	1.8298	1.17211
1	5938634	1.97215	1.31343
1	15143339	1.89442	1.23531
1	22600348	2.15369	1.50495
1	22611877	2.95106	2.49937
1	23529383	2.12084	1.46935
1	23540948	1.71741	1.06599
1	23552875	1.74989	1.09617
1	23700883	1.62787	0.984838
1	25206423	1.63373	0.990055
1	35085108	1.78199	1.12639
1	37297296	1.75789	1.10366
1	37304186	1.73164	1.07916
1	37328210	1.63258	0.989034
1	46956837	1.73703	1.08417
1	49686118	1.75044	1.09668
1	52599367	1.68657	1.03769
1	54828729	1.67185	1.02432
1	56097434	1.7257	1.07365
1	57612556	1.80802	1.15117
1	58985824	1.81451	1.1574
1	66312038	1.66443	1.01761
1	67303097	1.67458	1.0268
1	69084171	1.63743	0.993359
1	69150214	1.78862	1.13267
1	69193825	2.24077	1.60135
1	69204205	2.27465	1.63966
1	69280847	1.78764	1.13174
1	70912898	1.93437	1.27517
1	72861751	1.77743	1.12207
1	74174078	2.40665	1.79319
1	74196516	1.69622	1.04651
1	74239114	1.74989	1.09616
1	88337592	1.90627	1.24707
1	94645894	1.64315	0.998475
1	94722198	2.15684	1.50838
1	101480782	2.31501	1.68587
1	101713120	2.2079	1.56461
1	101738222	1.92444	1.2652
1	101807443	2.38195	1.76394
1	101820263	2.12042	1.4689
1	102231394	2.29268	1.66022
1	103939590	1.82069	1.16333
1	103949935	2.06243	1.40708
1	103963830	1.75637	1.10223
1	114219288	1.80424	1.14756
1	116157221	1.94231	1.28317
1	120758730	1.84873	1.19046
1	121469713	2.87331	2.39126
1	121519954	2.86991	2.3866
1	121557067	2.36608	1.74527
1	121614541	2.68523	2.13979
1	121626464	2.35735	1.73504
1	121682770	3.35301	3.09724
1	121706523	2.03471	1.378
1	121783023	1.70174	1.05156
1	122803355	1.94576	1.28664
1	122843038	1.69922	1.04925
1	123717998	2.08425	1.43019
1	123730480	2.32396	1.69621
1	123774002	1.84444	1.1863
1	124644768	1.78885	1.13289
1	124654663	1.78203	1.12642
1	124734785	1.82158	1.16419
1	124765714	1.91588	1.25665
1	125245649	1.9156	1.25637
1	126532548	1.69725	1.04745
1	131058718	2.08536	1.43137
1	131772772	1.69196	1.04261
1	131826506	1.90735	1.24814
1	137722095	1.69585	1.04617
1	139255454	1.68611	1.03727
1	139280447	1.88727	1.22823
1	139335127	1.86345	1.20482
1	139388889	1.80369	1.14703
1	139452230	1.71135	1.0604
1	139561017	1.71118	1.06024
1	140479640	1.98683	1.32844
1	140512016	2.52108	1.93183
1	140538640	2.65699	2.10325
1	140598720	1.8707	1.21193
1	140636282	1.78346	1.12777
1	140729790	2.08809	1.43427
1	141525796	2.02324	1.36604
1	141544229	1.89544	1.23632
1	141612013	1.6812	1.03281
1	142505646	1.96881	1.31002
1	142579581	2.64863	2.09249
1	143768360	1.75507	1.10101
1	143801638	1.73	1.07764
1	145444609	2.06034	1.40487
1	145494851	1.67705	1.02903
1	146848573	1.91237	1.25314
1	147515992	1.96286	1.30398
1	147562185	2.37989	1.76151
1	147595299	2.64779	2.0914
1	147642027	3.31722	3.04134
1	147693673	3.17546	2.82508
1	147727526	2.47419	1.87439
1	147815585	1.8402	1.18218
1	151959264	1.73224	1.07972
1	152038766	1.89403	1.23492
1	152059967	2.35848	1.73636
1	152083119	2.26283	1.62623
1	152177572	1.8019	1.14532
1	156387843	1.76716	1.11238
1	156863324	1.8138	1.15672
1	157318482	1.77556	1.1203
1	158085035	1.74183	1.08864
1	161250130	1.86014	1.20158
1	161634858	1.73987	1.08681
1	162153267	2.21323	1.57054
1	162256804	2.48225	1.88421
1	162284804	1.97322	1.31452
1	168429137	1.81758	1.16035
1	179959013	1.65563	1.00967
1	179969180	2.46713	1.86582
1	180424904	2.06897	1.41399
1	180504558	2.12903	1.47819
1	180727664	2.15866	1.51037
1	181040545	1.79548	1.1392
1	181186184	2.01879	1.36142
1	181212336	2.30938	1.67939
1	181234601	2.44629	1.84063
1	182578140	2.23211	1.59163
1	182670366	1.92826	1.26904
1	182729712	1.85991	1.20136
1	182827903	1.6503	1.00488
1	191801048	1.87157	1.21278
1	191873272	1.79143	1.13534
1	193309155	2.43513	1.8272
1	193348951	2.34849	1.7247
1	193374188	1.81126	1.15428
1	193411425	1.63837	0.994195
1	193534206	1.69656	1.04682
1	194084403	2.39275	1.7767
1	194191393	2.30105	1.66982
1	194221269	3.52162	3.36763
1	194250103	2.07382	1.41913
1	194264002	1.73117	1.07873
1	197246402	1.85748	1.19899
1	197482517	1.7276	1.07542
1	197634146	1.70813	1.05744
1	197755869	4.53036	5.23001
1	197766266	5.13424	6.54778
1	197775903	5.40816	7.19602
1	197788989	4.55206	5.27472
1	197849163	2.80189	2.29409
1	197925910	1.8355	1.17762
1	197979077	1.71893	1.06739
1	198153385	2.46038	1.85764
1	198183031	2.74728	2.22118
1	198224662	2.06191	1.40653
1	198317636	1.82689	1.16931
1	198357847	1.68963	1.04049
1	198385825	1.9708	1.31206
1	198444704	2.07652	1.42198
1	198470222	2.68645	2.14137
1	198487752	3.30266	3.01875
1	198500259	3.36619	3.11796
1	198549179	3.45189	3.2544
1	198585259	3.01067	2.58391
1	198629915	4.79478	5.7882
1	198646310	3.52311	3.37006
1	198653992	2.86548	2.38051
1	199975918	1.77092	1.11592
1	200017987	2.54287	1.95881
1	200071316	3.43945	3.23441
1	200091369	2.14732	1.49801
1	200188101	2.89982	2.42785
1	200242001	2.56875	1.99112
1	200253354	3.13995	2.77218
1	200332179	2.30636	1.67591
1	200468833	1.90585	1.24665
1	202516622	2.53868	1.95362
1	202580942	3.15933	2.80098
1	203344219	2.18746	1.54198
1	203383893	3.87513	3.97238
1	203409420	5.41627	7.21569
1	203499939	5.5937	7.65309
1	203541493	6.17067	9.16748
1	203556452	5.02513	6.29835
1	203628966	3.55062	3.4153
1	203664886	3.62093	3.53232
1	203674456	4.44187	5.04973
1	203716131	1.77371	1.11855
1	203874251	3.30206	3.01783
1	203933544	2.87863	2.39858
1	203971381	2.6566	2.10275
1	203999162	2.57296	1.9964
1	204067374	2.13997	1.49003
1	204076898	3.38018	3.14003
1	204114628	2.96587	2.52023
1	204205759	3.25001	2.93779
1	204351915	2.35263	1.72952
1	204390424	2.74117	2.2131
1	204424919	1.71965	1.06805
1	204448601	2.04132	1.3849
1	205709469	1.6576	1.01145
1	207082754	1.91762	1.25838
1	207110851	1.95622	1.29723
1	207285420	2.37111	1.75117
1	207596446	2.10523	1.45258
1	207785101	1.98571	1.3273
1	208935512	2.17446	1.52767
1	208946860	2.82941	2.3313
1	208957539	1.84727	1.18905
1	208966077	2.09663	1.44338
1	209274815	2.37244	1.75274
1	209356345	1.70774	1.05707
1	209407517	2.49832	1.90384
1	209462434	1.97497	1.31631
1	212927348	1.72979	1.07744
1	213199670	2.09508	1.44173
1	213213874	2.66731	2.11655
1	218264198	2.76925	2.25038
1	218321006	1.67002	1.02266
1	220123590	2.19231	1.54734
1	221076999	1.85382	1.19542
1	222825659	2.03953	1.38303
1	222858310	2.79551	2.28552
1	222876890	3.72224	3.70451
1	222954974	2.7815	2.26674
1	223011882	2.53955	1.95469
1	223116247	1.88334	1.22436
1	223942916	1.81639	1.1592
1	226935358	1.83174	1.17399
1	231765618	1.74072	1.08761
1	231781058	1.70647	1.05591
1	231937596	1.68396	1.03532
1	231989653	2.89837	2.42585
1	232749772	1.70609	1.05556
1	233736849	1.74551	1.09208
1	235750837	2.22132	1.57956
1	235805829	1.92252	1.26328
1	236202638	1.753	1.09908
1	236233032	2.28485	1.65127
1	236501017	2.53523	1.94934
1	239162430	2.11463	1.46267
1	241879682	2.26234	1.62568
1	245002783	1.86573	1.20705
1	268996241	2.05752	1.40191
1	269165000	1.921	1.26176
1	273541762	1.97178	1.31305
1	273653569	2.02243	1.3652
2	2765814	2.23058	1.58992
2	5509991	2.41152	1.79898
2	5526115	1.85135	1.19301
2	6184281	1.75591	1.1018
2	6243606	2.93879	2.48215
2	6296290	1.63762	0.99353
2	12418291	1.69077	1.04153
2	12625156	1.89073	1.23166
2	12697516	2.25348	1.61567
2	19774453	1.77444	1.11924
2	19846803	2.20033	1.55621
2	22109813	2.51368	1.92271
2	22128774	2.90201	2.43088
2	22144624	2.13902	1.48899
2	22316785	2.02819	1.37119
2	22630114	1.88574	1.22673
2	23355101	1.71513	1.06388
2	23460849	2.20153	1.55754
2	26737340	2.87971	2.40008
2	29912263	1.6313	0.987891
2	29960448	2.33728	1.71165
2	30012420	1.91174	1.25251
2	30026978	1.79366	1.13746
2	31103968	2.19234	1.54737
2	31144311	1.73019	1.07781
2	31189089	1.98341	1.32494
2	31245296	1.77218	1.1171
2	39432577	2.25403	1.61628
2	39484382	1.67676	1.02877
2	39509173	1.63225	0.988737
2	39534629	1.88513	1.22612
2	39680156	1.73079	1.07837
2	43795555	1.95354	1.29451
2	44133953	1.96101	1.30209
2	44154644	2.20881	1.56563
2	44256688	1.72817	1.07594
2	44728489	1.65336	1.00763
2	45959888	1.9981	1.34003
2	46045582	1.63441	0.990662
2	46146229	2.08061	1.42632
2	46163449	2.77195	2.25397
2	46219946	2.20299	1.55916
2	47450537	1.86104	1.20247
2	47662062	1.81967	1.16235
2	47733694	1.67001	1.02265
2	49343576	1.6396	0.995302
2	50002207	2.19039	1.54522
2	50041365	1.72696	1.07482
2	50080258	1.94345	1.28431
2	50146804	1.72501	1.07301
2	50180210	1.73764	1.08473
2	50344477	2.3618	1.74025
2	50565924	2.35556	1.73295
2	50729007	2.33377	1.70757
2	51529698	2.39391	1.77807
2	51551424	2.39454	1.77882
2	51578204	2.42239	1.81195
2	51606428	3.37112	3.12573
2	51658967	2.84568	2.35343
2	51720147	2.92901	2.46846
2	51777053	2.62453	2.06164
2	51824098	2.63492	2.07491
2	51898098	2.27274	1.63748
2	52025095	2.22847	1.58755
2	52050037	3.35597	3.1019
2	52149425	4.1457	4.47009
2	52177597	4.90695	6.03384
2	52218919	4.14318	4.46531
2	52254402	4.63818	5.45409
2	52266474	4.64833	5.47543
2	52327990	4.09002	4.36519
2	52409379	2.97067	2.52702
2	52441926	4.23135	4.63397
2	52454740	4.93565	6.09754
2	52525954	4.74173	5.67386
2	52536647	4.07189	4.33131
2	52585897	4.66797	5.51686
2	52641482	5.44799	7.29291
2	52702060	5.69675	7.91325
2	52714676	5.72305	7.98035
2	52731947	4.61728	5.41027
2	52790093	5.03035	6.31018
2	52838095	3.8535	3.93389
2	52876829	3.66572	3.60794
2	52924011	3.82103	3.87649
2	52938537	3.84989	3.9275
2	52997998	2.82596	2.32662
2	53017783	2.74234	2.21465
2	53043790	2.73495	2.20488
2	53108836	2.81627	2.3135
2	53157157	3.29643	3.00911
2	53251643	4.08811	4.36162
2	53277077	4.93898	6.10495
2	53304271	3.79013	3.82227
2	53366034	3.55971	3.43032
2	53415584	3.31368	3.03585
2	53528684	3.09368	2.70402
2	53597080	3.32897	3.05964
2	53600737	3.35196	3.0956
2	53725483	3.40306	3.17629
2	53797807	4.21672	4.60575
2	53837176	4.30008	4.76768
2	53879233	3.42484	3.21101
2	53986551	3.91082	4.03629
2	53991275	4.63088	5.43877
2	54047306	4.51634	5.20123
2	54061950	4.32084	4.80844
2	54086367	4.74389	5.6785
2	54125041	3.51307	3.35363
2	54135888	3.439	3.23369
2	54173591	3.37404	3.13034
2	54213818	2.78063	2.26558
2	54240741	3.26534	2.96125
2	54249685	2.99092	2.55574
2	54365821	2.18848	1.5431
2	54596587	1.97273	1.31402
2	54637271	3.19996	2.86187
2	54669270	4.11725	4.41633
2	54681929	3.81297	3.86231
2	54744188	3.03081	2.61279
2	54766935	1.84759	1.18935
2	54801135	2.08635	1.43243
2	54886112	1.68744	1.03849
2	54985554	2.23599	1.59598
2	55091374	2.35621	1.73371
2	55136707	2.43993	1.83298
2	55160910	1.90876	1.24954
2	55493174	1.77203	1.11696
2	55517816	2.09787	1.4447
2	55572624	1.63598	0.992062
2	55908488	2.1858	1.54015
2	55946911	2.91938	2.45503
2	55974621	3.16161	2.80438
2	55995982	3.41949	3.20247
2	56039866	3.2786	2.98161
2	56066709	3.41831	3.20058
2	56154368	2.48564	1.88834
2	56191129	1.69347	1.04399
2	56274688	2.25926	1.6222
2	56304104	2.16976	1.52252
2	56354875	2.33286	1.70652
2	56446750	2.54613	1.96287
2	56521561	1.78629	1.13046
2	56679411	1.77071	1.11572
2	56880389	2.16715	1.51966
2	56913417	2.04407	1.38778
2	56929568	3.1111	2.72957
2	56941505	2.0685	1.41349
2	57009664	1.96468	1.30582
2	57182355	1.70596	1.05544
2	57696058	2.42893	1.81977
2	58102980	1.83722	1.17929
2	58905801	1.64563	1.0007
2	58969655	2.1397	1.48974
2	59231945	1.77284	1.11773
2	59259191	1.80437	1.14768
2	60004909	2.11857	1.4669
2	60095030	1.76633	1.11159
2	60131740	1.72614	1.07406
2	63770877	2.01431	1.35677
2	63897300	1.72538	1.07335
2	64318489	2.26432	1.62793
2	64504436	1.69199	1.04264
2	64542824	2.926	2.46426
2	64555321	2.11581	1.46394
2	65510515	2.081	1.42673
2	70470527	2.03051	1.37361
2	70548455	1.85616	1.1977
2	76044554	1.65836	1.01213
2	76979186	1.84069	1.18265
2	77110445	1.83505	1.17719
2	78693837	1.81658	1.15939
2	79120023	2.4871	1.89011
2	81153054	2.29503	1.66292
2	81167921	1.86166	1.20307
2	94478102	2.33039	1.70365
2	95621490	1.75219	1.09832
2	104385023	2.09043	1.43677
2	104440205	1.87842	1.21951
2	104876321	1.99381	1.33561
2	104880596	1.70298	1.0527
2	105017273	2.2145	1.57196
2	105058783	2.28476	1.65117
2	105083320	2.2983	1.66666
2	105223487	1.75182	1.09797
2	106862056	1.63302	0.989427
2	107340814	1.90362	1.24444
2	132341140	2.0225	1.36528
2	135536214	1.83711	1.17918
2	139823095	1.85887	1.20035
2	140085604	1.69202	1.04267
2	140560157	1.93632	1.27713
2	142014226	2.46294	1.86074
2	143177828	2.28467	1.65106
2	143203167	1.68773	1.03876
2	143232237	2.02855	1.37157
2	143259398	1.87654	1.21766
2	143297335	2.19995	1.55579
2	151545534	1.91473	1.25549
2	153002900	1.72612	1.07404
2	156798220	1.66336	1.01664
2	156827682	1.93256	1.27336
2	159122199	1.63503	0.991216
2	161860600	1.85921	1.20067
2	161921750	2.15022	1.50116
2	166934813	1.98963	1.33132
2	166996675	1.73325	1.08065
2	167164682	1.81113	1.15415
2	177093757	1.94723	1.28813
2	177124764	2.90294	2.43218
2	177134442	2.93188	2.47247
2	177169727	3.08265	2.6879
2	177239161	1.85516	1.19673
2	177529206	1.83378	1.17596
2	177681273	2.4529	1.8486
2	178210156	1.87705	1.21816
2	186925871	1.83915	1.18116
2	186955900	1.67157	1.02407
2	189054231	2.3756	1.75646
2	194302020	3.32331	3.05082
2	194324700	3.50137	3.33453
2	194376158	1.85303	1.19464
2	194412436	2.86217	2.37597
2	194426528	2.16077	1.51268
2	194608315	2.14048	1.49059
2	194755163	1.76342	1.10885
2	196487903	1.7574	1.1032
2	198176953	2.51676	1.9265
2	198535220	1.76934	1.11443
2	202249334	1.89544	1.23631
2	202860600	2.18361	1.53774
2	203246163	1.7158	1.0645
2	203303306	1.63125	0.987852
2	204458542	1.68071	1.03236
2	204560879	2.25641	1.61897
2	204569747	2.24437	1.60539
2	204602444	1.84552	1.18734
2	215007346	1.87583	1.21697
2	215774413	2.00619	1.34838
2	217560789	2.40368	1.78965
2	217653015	2.21789	1.57573
2	220473716	1.89335	1.23424
2	220517661	1.90862	1.2494
2	220780799	1.86975	1.211
2	220818676	2.96171	2.51437
2	220852308	1.73249	1.07994
2	220903491	1.84124	1.18319
2	220955491	1.88038	1.22144
2	220963516	2.23413	1.5939
2	221052836	1.95183	1.29279
2	221117283	2.00377	1.34588
2	221511252	1.80637	1.1496
2	221773273	1.63004	0.986769
2	224027318	1.66081	1.01435
2	224213503	1.64234	0.997748
2	224283993	1.91184	1.25261
2	224323379	1.67319	1.02553
2	225277646	1.78206	1.12645
2	232771356	1.98321	1.32473
2	232863244	1.80164	1.14508
2	237381754	2.08754	1.43369
2	237813990	1.77979	1.1243
2	244165892	1.81232	1.1553
2	244962782	1.77455	1.11934
2	246890646	1.65479	1.00892
3	4069244	1.69528	1.04565
3	5593189	1.68535	1.03658
3	5606734	2.39945	1.78463
3	5668047	1.7716	1.11656
3	5931045	2.2766	1.64187
3	5946823	1.77494	1.11972
3	11552196	2.08191	1.4277
3	12307266	2.57965	2.00481
3	12324188	1.63626	0.992317
3	15298632	2.92951	2.46916
3	15397834	3.57479	3.4553
3	15409627	2.77693	2.26062
3	15449554	1.72353	1.07164
3	24579651	1.82743	1.16982
3	24608957	1.98651	1.32812
3	24647215	2.01565	1.35816
3	24698469	1.84901	1.19073
3	24729805	2.45662	1.85309
3	24768321	1.64039	0.996004
3	25466193	1.77907	1.12362
3	29693855	1.73946	1.08643
3	31195150	1.65528	1.00936
3	31240559	2.19316	1.54828
3	31347504	1.93044	1.27122
3	31400412	2.3855	1.76812
3	31442851	1.65382	1.00804
3	31729805	1.66755	1.02043
3	35494492	2.03329	1.37651
3	39454467	1.70032	1.05027
3	44480954	2.87344	2.39144
3	44531280	3.10408	2.71926
3	44561482	2.92345	2.46071
3	44631009	3.6869	3.64397
3	44697881	2.7499	2.22466
3	44725366	2.06768	1.41262
3	55878954	1.68906	1.03997
3	57006904	1.78158	1.12599
3	57054745	1.94715	1.28805
3	57096695	2.31132	1.68162
3	57159118	2.39281	1.77677
3	59582792	2.42401	1.81389
3	59667765	1.81932	1.16201
3	59702305	2.63964	2.08095
3	59922290	2.07082	1.41594
3	59989130	1.82889	1.17123
3	60863772	1.68859	1.03954
3	61051521	2.0427	1.38635
3	63367452	2.57262	1.99597
3	63397203	2.54098	1.95648
3	63433248	1.87155	1.21276
3	64217865	2.59886	2.02903
3	64256205	2.50372	1.91046
3	64390959	1.98816	1.32981
3	65548669	2.03595	1.37929
3	65612958	1.77582	1.12054
3	65675969	1.87873	1.21982
3	65754409	1.6465	1.00148
3	66588993	1.80112	1.14458
3	66606226	3.72065	3.70178
3	66624894	2.89618	2.42281
3	66786673	1.67403	1.02629
3	66910644	1.73771	1.0848
3	67746556	2.32117	1.69299
3	67762306	2.38634	1.76912
3	75942394	2.17906	1.53272
3	76052424	1.92802	1.2688
3	77253523	1.67117	1.0237
3	77371784	2.01257	1.35497
3	77389634	2.01098	1.35333
3	79315264	1.70189	1.0517
3	81007385	1.63514	0.991312
3	81066226	2.30207	1.67099
3	82556367	1.6624	1.01578
3	82579845	1.71939	1.06781
3	82602041	2.31289	1.68342
3	82647301	2.2746	1.6396
3	84521896	1.92702	1.26779
3	84533798	2.64107	2.08279
3	84570615	1.67051	1.02311
3	84618919	1.67487	1.02706
3	88040384	1.9227	1.26346
3	88093696	1.7488	1.09514
3	90694988	1.70251	1.05227
3	90980575	1.9653	1.30645
3	96039490	2.23073	1.59008
3	96165602	1.80602	1.14926
3	96219369	1.7544	1.10039
3	97865573	1.91085	1.25162
3	98972937	2.11354	1.4615
3	99757931	2.25065	1.61247
3	100434879	1.72498	1.07298
3	104706333	1.84208	1.184
3	104775041	2.00969	1.352
3	107281051	1.86952	1.21077
3	110346782	1.95408	1.29506
3	110431071	1.9176	1.25836
3	112932529	1.95385	1.29483
3	112984133	1.79112	1.13505
3	113083310	1.64078	0.996358
3	113126210	2.0913	1.43769
3	113187600	2.23611	1.59611
3	113254317	2.38106	1.76288
3	113589253	1.7634	1.10884
[truncated: 1,564 more rows]

## Sheet: S10
S10: XPEHH(b)-5%
[truncated: 2,181 more rows]

[truncated: 7 more sheets: S11, S12, S13, S14, S15, S16, S17]
